# Supplementary material for: Seed structure and phosphorylation in the fuzzy coat impact tau seeding competency
Source: Nat Commun. 2025 Oct 17;16:9240. doi: 10.1038/s41467-025-64312-2 (PMC12534512; doi:10.1038/s41467-025-64312-2)
Supplement: Supplementary file 4 — Source Data [file 41467_2025_64312_MOESM4_ESM.xlsx]

## Sheet: Figure 1E
Figure 1E: Co-factor-induced recombinant tau fibril seeding in primary cortical neurons
Measure: Normalized percent area of T49 stain/DAPI count
	PBS	AD Tau 25 nM	AD Tau 125 nM	P301S RNA 25 nM	P301S RNA 125 nM	Heparin 25 nM
	0.078289	1.02908	4.32889	0.203881	0.45029	0.120241
	0.08404	0.932501	5.91596	0.342353	0.35664	0.142044
	0.094292	1.03842	6.42311	0.28913	0.307071	0.119828
	0.109717	0.92331	6.77492	0.270992	0.45268	0.125644
	0.083533	1.17952	4.71446	0.326727	0.519838	0.287394
	0.108936	0.897174	5.10582	0.319377	0.347408	0.220272
	0.097239	0.862667	4.74094	0.293234	0.293127	0.339642
	0.111469	0.931332	5.18387	0.304891	0.25157	0.230441
	0.090598	1.206	6.76838	0.270093	0.326979	0.257312
P-value:		<0.0001	<0.0001	0.7309	0.444	0.9638

## Sheet: Figure 1F
Figure 1E: Cell viability following co-factor induced tau fibrils in primary cortical culture
Measure: Normalized DAPI count
	PBS	AD Tau 25nM	AD Tau 125nM	Heparin 25 nM	Heparin 125nM	Heparin 500nM	P301S RNA 25nM	P301S RNA 125nM	P301S PNA 500nM
	1.0043	1.25335	1.04723	1.34965	0.345823	0.468384	1.30121	1.17243	0.805035
	1.01131	0.871886	0.983602	1.26474	0.470122	0.118852	1.23612	1.05583	0.566745
	1.42491	0.801193	0.969167	0.871149	0.66416	0.102166	1.4491	0.923424	0.581716
	1.15925	0.969195	1.05839		0.202818	0.065606	1.35648	1.06513	0.373173
	1.00216	0.956059	0.96937	1.08415	0.157747	0.072227	1.06874	1.11682	0.454127
	0.803319	1.07475	1.11664	1.08597	0.102072	0.083663	1.28222	0.943833	0.673517
	1.01088	1.105	1.1457	1.2693	0.877006	0.672549	1.40012	0.92689	0.784221
	1.08905	0.751473	1.43921	1.25752	0.78061		1.27248	1.35604	0.625241
	1.1531	1.14353	1.39627	1.43719		0.533887	1.33041	1.09297	0.738544
P-Value:		0.9214	0.9938	0.604	<0.0001	<0.0001	0.0721	>0.9999	<0.0001

## Sheet: Figure 2C
Figure 1E: Recombinant tau fibril seeding in primary cortical neurons
Measure: Normalized percent area of T49 stain/DAPI count
	PBS	AD Tau 25 nM	AD Tau 125 nM	4a 25 nM	4a 125 nM	4a 500 nM	42ab 25 nM	42ab 125 nM	42ab 500 nM	12a 25 nM	12a 125 nM	12a 500 nM
	0.078289	1.02908	4.32889	0.191812	0.326949	1.24864	0.28544	0.209805	0.495474	0.172432	0.200915	0.366477
	0.08404	0.932501	5.91596	0.29402	0.288847	0.951531	0.210743	0.332308	0.427474	0.222016	0.136693	0.223878
	0.094292	1.03842	6.42311	0.23974	0.31802	0.889836	0.267313	0.147145	0.383517	0.213856	0.219957	0.34853
	0.109717	0.92331	6.77492	0.275931	0.421381		0.163763	0.183867	0.286888	0.18306	0.207052	0.273241
	0.083533	1.17952	4.71446	0.322794	0.314666	0.828606	0.160129	0.180886	0.434499	0.195852	0.184187	0.28082
	0.108936	0.897174	5.10582	0.185937	0.485554	0.816181	0.2553	0.389165	0.391768	0.158081	0.407608	0.31877
	0.097239	0.862667	4.74094	0.341101	0.42072	1.19314	0.330744	0.23854	0.509203	0.219993	0.212331	0.443819
	0.111469	0.931332	5.18387	0.243256	0.560369	1.03152	0.331083	0.316006	0.340613	0.264476	0.248565	0.253528
	0.090598	1.206	6.76838	0.331323	0.495347	1.33897	0.272772	0.235925	0.383229	0.267051	0.309769	0.271125
P-value:		<0.0001	<0.0001	0.7817	0.1676	<0.0001	0.8593	0.8791	0.1616	0.9772	0.921	0.5656

## Sheet: Figure 4D
Figure 4D: Anatomical heat map of pathology burden
Measure: log10(% area occupied) from AT8 stain
	mouse	Region ID	mpi	side	parent	daughter	genotype	treatment	sex	% area occupied	Log10(% area occupied)
	2311	466	9	left	alv	alv	MAPT KI	4a	M	0.0185744	-1.73085
	2312	466	9	left	alv	alv	MAPT KI	4a	M	0.00792869	-2.10025
	2314	466	9	left	alv	alv	MAPT KI	4a	F	0.00459955	-2.33634
	2315	466	9	left	alv	alv	MAPT KI	4a	F	0.0112469	-1.94858
	2316	466	9	left	alv	alv	MAPT KI	4a	F	0.0156335	-1.80567
	2317	466	9	left	alv	alv	MAPT KI	4a	F	0.0286645	-1.5425
	2355	466	9	left	alv	alv	MAPT KI	4a	M	0.0539783	-1.2677
	2356	466	9	left	alv	alv	MAPT KI	4a	M	0.00277333	-2.55543
	2364	466	9	left	alv	alv	MAPT KI	12a	M	0	-3
	2365	466	9	left	alv	alv	MAPT KI	12a	M	0.000329413	-3
	2366	466	9	left	alv	alv	MAPT KI	12a	M	0.00315117	-2.50015
	2367	466	9	left	alv	alv	MAPT KI	12a	M	0.00333042	-2.4762
	2368	466	9	left	alv	alv	MAPT KI	42ab	M	0.00344747	-2.46124
	2369	466	9	left	alv	alv	MAPT KI	42ab	M	0.00522751	-2.28088
	2370	466	9	left	alv	alv	MAPT KI	12a	F	0	-3
	2371	466	9	left	alv	alv	MAPT KI	12a	F	0.000189372	-3
	2372	466	9	left	alv	alv	MAPT KI	12a	F	0	-3
	2373	466	9	left	alv	alv	MAPT KI	12a	F	0	-3
	2374	466	9	left	alv	alv	MAPT KI	42ab	F	0.00149645	-2.82205
	2381	466	9	left	alv	alv	MAPT KI	42ab	M	0	-3
	2382	466	9	left	alv	alv	MAPT KI	42ab	M	0.00437043	-2.35848
	2383	466	9	left	alv	alv	MAPT KI	42ab	F	0.00246313	-2.60675
	2384	466	9	left	alv	alv	MAPT KI	42ab	F	0	-3
	2385	466	9	left	alv	alv	MAPT KI	42ab	F	0.000154908	-3
	2476	466	9	left	alv	alv	MAPT KI	AD tau	M	5.91475	0.771937
	2477	466	9	left	alv	alv	MAPT KI	AD tau	M	1.49913	0.175843
	2479	466	9	left	alv	alv	MAPT KI	AD tau	F	2.31993	0.365476
	2480	466	9	left	alv	alv	MAPT KI	AD tau	M	0.965809	-0.0151043
	2481	466	9	left	alv	alv	MAPT KI	AD tau	M	0.611502	-0.213595
	2482	466	9	left	alv	alv	MAPT KI	AD tau	F	1.6898	0.227837
	2483	466	9	left	alv	alv	MAPT KI	AD tau	F	4.60135	0.662886
	2484	466	9	left	alv	alv	MAPT KI	AD tau	F	2.08357	0.318811
	2311	215	9	left	APN	APN	MAPT KI	4a	M	0.00570109	-2.24328
	2312	215	9	left	APN	APN	MAPT KI	4a	M	0.0028104	-2.54969
	2314	215	9	left	APN	APN	MAPT KI	4a	F	0.00406856	-2.38949
	2315	215	9	left	APN	APN	MAPT KI	4a	F	0.00290431	-2.53546
	2316	215	9	left	APN	APN	MAPT KI	4a	F	0.0011111	-2.95036
	2317	215	9	left	APN	APN	MAPT KI	4a	F	0.00990417	-2.00374
	2355	215	9	left	APN	APN	MAPT KI	4a	M	0.00397565	-2.3995
	2356	215	9	left	APN	APN	MAPT KI	4a	M	0.00321321	-2.49171
	2364	215	9	left	APN	APN	MAPT KI	12a	M	0.000487453	-3
	2365	215	9	left	APN	APN	MAPT KI	12a	M	0.000524459	-3
	2367	215	9	left	APN	APN	MAPT KI	12a	M	0.00047042	-3
	2368	215	9	left	APN	APN	MAPT KI	42ab	M	0.0049994	-2.30021
	2369	215	9	left	APN	APN	MAPT KI	42ab	M	0.00422122	-2.37353
	2370	215	9	left	APN	APN	MAPT KI	12a	F	0.000452123	-3
	2371	215	9	left	APN	APN	MAPT KI	12a	F	0	-3
	2372	215	9	left	APN	APN	MAPT KI	12a	F	0.00159703	-2.79398
	2373	215	9	left	APN	APN	MAPT KI	12a	F	0.00166736	-2.77537
	2374	215	9	left	APN	APN	MAPT KI	42ab	F	0.00250028	-2.60028
	2381	215	9	left	APN	APN	MAPT KI	42ab	M	0.0016622	-2.77671
	2382	215	9	left	APN	APN	MAPT KI	42ab	M	0.00194062	-2.70983
	2383	215	9	left	APN	APN	MAPT KI	42ab	F	0	-3
	2384	215	9	left	APN	APN	MAPT KI	42ab	F	0	-3
	2385	215	9	left	APN	APN	MAPT KI	42ab	F	0.00124084	-2.9028
	2476	215	9	left	APN	APN	MAPT KI	AD tau	M	0.0734768	-1.13379
	2477	215	9	left	APN	APN	MAPT KI	AD tau	M	0.0570409	-1.24374
	2479	215	9	left	APN	APN	MAPT KI	AD tau	F	0.0681762	-1.1663
	2480	215	9	left	APN	APN	MAPT KI	AD tau	M	0.0492191	-1.30778
	2481	215	9	left	APN	APN	MAPT KI	AD tau	M	0.0171142	-1.76639
	2482	215	9	left	APN	APN	MAPT KI	AD tau	F	0.0847704	-1.0717
	2484	215	9	left	APN	APN	MAPT KI	AD tau	F	0.0606584	-1.21704
	2311	484682508	9	left	APr	APr	MAPT KI	4a	M	0.00830426	-2.08018
	2312	484682508	9	left	APr	APr	MAPT KI	4a	M	0.00359431	-2.44318
	2314	484682508	9	left	APr	APr	MAPT KI	4a	F	0.00337603	-2.47031
	2315	484682508	9	left	APr	APr	MAPT KI	4a	F	0.00720399	-2.14182
	2316	484682508	9	left	APr	APr	MAPT KI	4a	F	0.0155965	-1.80669
	2317	484682508	9	left	APr	APr	MAPT KI	4a	F	0.0108334	-1.96484
	2355	484682508	9	left	APr	APr	MAPT KI	4a	M	0.0164398	-1.78384
	2356	484682508	9	left	APr	APr	MAPT KI	4a	M	0.00766556	-2.11489
	2364	484682508	9	left	APr	APr	MAPT KI	12a	M	0	-3
	2365	484682508	9	left	APr	APr	MAPT KI	12a	M	0	-3
	2366	484682508	9	left	APr	APr	MAPT KI	12a	M	0	-3
	2367	484682508	9	left	APr	APr	MAPT KI	12a	M	0	-3
	2368	484682508	9	left	APr	APr	MAPT KI	42ab	M	0.00371574	-2.42879
	2369	484682508	9	left	APr	APr	MAPT KI	42ab	M	0	-3
	2370	484682508	9	left	APr	APr	MAPT KI	12a	F	0	-3
	2372	484682508	9	left	APr	APr	MAPT KI	12a	F	0	-3
	2373	484682508	9	left	APr	APr	MAPT KI	12a	F	0	-3
	2374	484682508	9	left	APr	APr	MAPT KI	42ab	F	0.00754866	-2.12156
	2381	484682508	9	left	APr	APr	MAPT KI	42ab	M	0.00306677	-2.51191
	2382	484682508	9	left	APr	APr	MAPT KI	42ab	M	0.0113674	-1.94396
	2383	484682508	9	left	APr	APr	MAPT KI	42ab	F	0.00428594	-2.36694
	2384	484682508	9	left	APr	APr	MAPT KI	42ab	F	0	-3
	2385	484682508	9	left	APr	APr	MAPT KI	42ab	F	0	-3
	2476	484682508	9	left	APr	APr	MAPT KI	AD tau	M	0.0361413	-1.44188
	2477	484682508	9	left	APr	APr	MAPT KI	AD tau	M	0.0259431	-1.58581
	2479	484682508	9	left	APr	APr	MAPT KI	AD tau	F	0.0694138	-1.15849
	2480	484682508	9	left	APr	APr	MAPT KI	AD tau	M	0.0202826	-1.69266
	2481	484682508	9	left	APr	APr	MAPT KI	AD tau	M	0.0146932	-1.83259
	2482	484682508	9	left	APr	APr	MAPT KI	AD tau	F	0.0153957	-1.81232
	2483	484682508	9	left	APr	APr	MAPT KI	AD tau	F	1.38966	0.142911
	2484	484682508	9	left	APr	APr	MAPT KI	AD tau	F	0.108976	-0.962631
	2311	484682524	9	left	ar	ar	MAPT KI	4a	M	0.0516574	-1.28678
	2312	484682524	9	left	ar	ar	MAPT KI	4a	M	0.0668769	-1.17466
	2314	484682524	9	left	ar	ar	MAPT KI	4a	F	0.0149021	-1.82646
	2315	484682524	9	left	ar	ar	MAPT KI	4a	F	0.019628	-1.7069
	2316	484682524	9	left	ar	ar	MAPT KI	4a	F	0.0322955	-1.49072
	2317	484682524	9	left	ar	ar	MAPT KI	4a	F	0.0403968	-1.39355
	2355	484682524	9	left	ar	ar	MAPT KI	4a	M	0.259828	-0.585298
	2356	484682524	9	left	ar	ar	MAPT KI	4a	M	0.0138708	-1.85759
	2364	484682524	9	left	ar	ar	MAPT KI	12a	M	0	-3
	2365	484682524	9	left	ar	ar	MAPT KI	12a	M	0	-3
	2366	484682524	9	left	ar	ar	MAPT KI	12a	M	0.00148484	-2.8254
	2367	484682524	9	left	ar	ar	MAPT KI	12a	M	0	-3
	2368	484682524	9	left	ar	ar	MAPT KI	42ab	M	0.0339305	-1.46928
	2369	484682524	9	left	ar	ar	MAPT KI	42ab	M	0.0124319	-1.90511
	2370	484682524	9	left	ar	ar	MAPT KI	12a	F	0	-3
	2371	484682524	9	left	ar	ar	MAPT KI	12a	F	0	-3
	2372	484682524	9	left	ar	ar	MAPT KI	12a	F	0	-3
	2373	484682524	9	left	ar	ar	MAPT KI	12a	F	0	-3
	2374	484682524	9	left	ar	ar	MAPT KI	42ab	F	0.0211341	-1.67481
	2381	484682524	9	left	ar	ar	MAPT KI	42ab	M	0	-3
	2382	484682524	9	left	ar	ar	MAPT KI	42ab	M	0.000888414	-3
	2383	484682524	9	left	ar	ar	MAPT KI	42ab	F	0.038644	-1.41281
	2384	484682524	9	left	ar	ar	MAPT KI	42ab	F	0.00807834	-2.09214
	2385	484682524	9	left	ar	ar	MAPT KI	42ab	F	0	-3
	2476	484682524	9	left	ar	ar	MAPT KI	AD tau	M	0.260314	-0.584486
	2477	484682524	9	left	ar	ar	MAPT KI	AD tau	M	0.332386	-0.478344
	2479	484682524	9	left	ar	ar	MAPT KI	AD tau	F	0.102603	-0.988797
	2480	484682524	9	left	ar	ar	MAPT KI	AD tau	M	0.415051	-0.381888
	2481	484682524	9	left	ar	ar	MAPT KI	AD tau	M	0.389701	-0.409257
	2482	484682524	9	left	ar	ar	MAPT KI	AD tau	F	0.511837	-0.290859
	2483	484682524	9	left	ar	ar	MAPT KI	AD tau	F	3.35418	0.525588
	2484	484682524	9	left	ar	ar	MAPT KI	AD tau	F	0.0910346	-1.04075
	2356	223	9	left	ARH	ARH	MAPT KI	4a	M	0	-3
	2312	231	9	left	AT	AT	MAPT KI	4a	M	0.010774	-1.96722
	2314	231	9	left	AT	AT	MAPT KI	4a	F	0.025349	-1.59587
	2317	231	9	left	AT	AT	MAPT KI	4a	F	0.00138705	-2.85479
	2355	231	9	left	AT	AT	MAPT KI	4a	M	0.00283905	-2.5453
	2356	231	9	left	AT	AT	MAPT KI	4a	M	0.00710541	-2.1478
	2366	231	9	left	AT	AT	MAPT KI	12a	M	0	-3
	2381	231	9	left	AT	AT	MAPT KI	42ab	M	0.00789576	-2.10206
	2382	231	9	left	AT	AT	MAPT KI	42ab	M	0	-3
	2384	231	9	left	AT	AT	MAPT KI	42ab	F	0	-3
	2385	231	9	left	AT	AT	MAPT KI	42ab	F	0	-3
	2476	231	9	left	AT	AT	MAPT KI	AD tau	M	0.21402	-0.669525
	2477	231	9	left	AT	AT	MAPT KI	AD tau	M	0.556538	-0.254497
	2479	231	9	left	AT	AT	MAPT KI	AD tau	F	0.580851	-0.235927
	2481	231	9	left	AT	AT	MAPT KI	AD tau	M	0.158431	-0.800133
	2482	231	9	left	AT	AT	MAPT KI	AD tau	F	0.420333	-0.376397
	2483	231	9	left	AT	AT	MAPT KI	AD tau	F	0.487191	-0.312292
	2316	527	9	left	AUDd	AUDd1	MAPT KI	4a	F	0	-3
	2368	527	9	left	AUDd	AUDd1	MAPT KI	42ab	M	0	-3
	2369	527	9	left	AUDd	AUDd1	MAPT KI	42ab	M	0	-3
	2374	527	9	left	AUDd	AUDd1	MAPT KI	42ab	F	0.0142331	-1.8464
	2479	527	9	left	AUDd	AUDd1	MAPT KI	AD tau	F	0.348618	-0.457638
	2316	600	9	left	AUDd	AUDd2/3	MAPT KI	4a	F	0.00597357	-2.22304
	2368	600	9	left	AUDd	AUDd2/3	MAPT KI	42ab	M	0	-3
	2369	600	9	left	AUDd	AUDd2/3	MAPT KI	42ab	M	0.00979929	-2.00836
	2374	600	9	left	AUDd	AUDd2/3	MAPT KI	42ab	F	0.00514814	-2.28751
	2479	600	9	left	AUDd	AUDd2/3	MAPT KI	AD tau	F	0.149267	-0.826006
	2316	678	9	left	AUDd	AUDd4	MAPT KI	4a	F	0	-3
	2368	678	9	left	AUDd	AUDd4	MAPT KI	42ab	M	0	-3
	2369	678	9	left	AUDd	AUDd4	MAPT KI	42ab	M	0	-3
	2374	678	9	left	AUDd	AUDd4	MAPT KI	42ab	F	0	-3
	2479	678	9	left	AUDd	AUDd4	MAPT KI	AD tau	F	0.200579	-0.697693
	2316	252	9	left	AUDd	AUDd5	MAPT KI	4a	F	0.00230405	-2.63563
	2368	252	9	left	AUDd	AUDd5	MAPT KI	42ab	M	0	-3
	2369	252	9	left	AUDd	AUDd5	MAPT KI	42ab	M	0	-3
	2374	252	9	left	AUDd	AUDd5	MAPT KI	42ab	F	0	-3
	2479	252	9	left	AUDd	AUDd5	MAPT KI	AD tau	F	0.109162	-0.96189
	2316	156	9	left	AUDd	AUDd6a	MAPT KI	4a	F	0.0128742	-1.88994
	2368	156	9	left	AUDd	AUDd6a	MAPT KI	42ab	M	0.0241329	-1.61721
	2369	156	9	left	AUDd	AUDd6a	MAPT KI	42ab	M	0.00549048	-2.2596
	2374	156	9	left	AUDd	AUDd6a	MAPT KI	42ab	F	0	-3
	2479	156	9	left	AUDd	AUDd6a	MAPT KI	AD tau	F	0.0665078	-1.17706
	2316	243	9	left	AUDd	AUDd6b	MAPT KI	4a	F	0.0469766	-1.32803
	2368	243	9	left	AUDd	AUDd6b	MAPT KI	42ab	M	0	-3
	2369	243	9	left	AUDd	AUDd6b	MAPT KI	42ab	M	0.0066857	-2.1742
	2374	243	9	left	AUDd	AUDd6b	MAPT KI	42ab	F	0	-3
	2479	243	9	left	AUDd	AUDd6b	MAPT KI	AD tau	F	0.0325752	-1.48698
	2311	735	9	left	AUDp	AUDp1	MAPT KI	4a	M	0.00495659	-2.30394
	2312	735	9	left	AUDp	AUDp1	MAPT KI	4a	M	0.0147711	-1.83029
	2314	735	9	left	AUDp	AUDp1	MAPT KI	4a	F	0.0755988	-1.12143
	2315	735	9	left	AUDp	AUDp1	MAPT KI	4a	F	0.0338778	-1.46996
	2316	735	9	left	AUDp	AUDp1	MAPT KI	4a	F	0.0917346	-1.03742
	2317	735	9	left	AUDp	AUDp1	MAPT KI	4a	F	0.00729661	-2.13628
	2355	735	9	left	AUDp	AUDp1	MAPT KI	4a	M	0.0421588	-1.37501
	2356	735	9	left	AUDp	AUDp1	MAPT KI	4a	M	0.024978	-1.60227
	2364	735	9	left	AUDp	AUDp1	MAPT KI	12a	M	0	-3
	2365	735	9	left	AUDp	AUDp1	MAPT KI	12a	M	0	-3
	2366	735	9	left	AUDp	AUDp1	MAPT KI	12a	M	0	-3
	2367	735	9	left	AUDp	AUDp1	MAPT KI	12a	M	0	-3
	2368	735	9	left	AUDp	AUDp1	MAPT KI	42ab	M	0.00838088	-2.07619
	2369	735	9	left	AUDp	AUDp1	MAPT KI	42ab	M	0.0176049	-1.75412
	2370	735	9	left	AUDp	AUDp1	MAPT KI	12a	F	0.00159319	-2.79501
	2371	735	9	left	AUDp	AUDp1	MAPT KI	12a	F	0	-3
	2372	735	9	left	AUDp	AUDp1	MAPT KI	12a	F	0	-3
	2373	735	9	left	AUDp	AUDp1	MAPT KI	12a	F	0	-3
	2374	735	9	left	AUDp	AUDp1	MAPT KI	42ab	F	0.0133832	-1.87311
	2381	735	9	left	AUDp	AUDp1	MAPT KI	42ab	M	0.0054077	-2.26619
	2382	735	9	left	AUDp	AUDp1	MAPT KI	42ab	M	0	-3
	2383	735	9	left	AUDp	AUDp1	MAPT KI	42ab	F	0	-3
	2384	735	9	left	AUDp	AUDp1	MAPT KI	42ab	F	0	-3
	2385	735	9	left	AUDp	AUDp1	MAPT KI	42ab	F	0.0324419	-1.48876
	2476	735	9	left	AUDp	AUDp1	MAPT KI	AD tau	M	0.167459	-0.776064
	2477	735	9	left	AUDp	AUDp1	MAPT KI	AD tau	M	0.203527	-0.691357
	2479	735	9	left	AUDp	AUDp1	MAPT KI	AD tau	F	0.112785	-0.94771
	2480	735	9	left	AUDp	AUDp1	MAPT KI	AD tau	M	0.115337	-0.937993
	2481	735	9	left	AUDp	AUDp1	MAPT KI	AD tau	M	0.124587	-0.904491
	2482	735	9	left	AUDp	AUDp1	MAPT KI	AD tau	F	0.580505	-0.236187
	2483	735	9	left	AUDp	AUDp1	MAPT KI	AD tau	F	3.08725	0.489573
	2484	735	9	left	AUDp	AUDp1	MAPT KI	AD tau	F	0.120763	-0.918031
	2311	251	9	left	AUDp	AUDp2/3	MAPT KI	4a	M	0.00816731	-2.08739
	2312	251	9	left	AUDp	AUDp2/3	MAPT KI	4a	M	0.00689651	-2.16074
	2314	251	9	left	AUDp	AUDp2/3	MAPT KI	4a	F	0.0173061	-1.76155
	2315	251	9	left	AUDp	AUDp2/3	MAPT KI	4a	F	0.0137835	-1.86033
	2316	251	9	left	AUDp	AUDp2/3	MAPT KI	4a	F	0.0800865	-1.09639
	2317	251	9	left	AUDp	AUDp2/3	MAPT KI	4a	F	0.00708751	-2.14889
	2355	251	9	left	AUDp	AUDp2/3	MAPT KI	4a	M	0.0374986	-1.42587
	2356	251	9	left	AUDp	AUDp2/3	MAPT KI	4a	M	0.00659255	-2.18029
	2364	251	9	left	AUDp	AUDp2/3	MAPT KI	12a	M	0	-3
	2365	251	9	left	AUDp	AUDp2/3	MAPT KI	12a	M	0.00495142	-2.30439
	2367	251	9	left	AUDp	AUDp2/3	MAPT KI	12a	M	0.00146496	-2.83122
	2368	251	9	left	AUDp	AUDp2/3	MAPT KI	42ab	M	0.00738579	-2.13102
	2369	251	9	left	AUDp	AUDp2/3	MAPT KI	42ab	M	0.00942727	-2.02515
	2370	251	9	left	AUDp	AUDp2/3	MAPT KI	12a	F	0	-3
	2371	251	9	left	AUDp	AUDp2/3	MAPT KI	12a	F	0	-3
	2372	251	9	left	AUDp	AUDp2/3	MAPT KI	12a	F	0.00194567	-2.7087
	2373	251	9	left	AUDp	AUDp2/3	MAPT KI	12a	F	0.00113777	-2.94014
	2374	251	9	left	AUDp	AUDp2/3	MAPT KI	42ab	F	0.0070078	-2.1538
	2381	251	9	left	AUDp	AUDp2/3	MAPT KI	42ab	M	0.00654157	-2.18365
	2382	251	9	left	AUDp	AUDp2/3	MAPT KI	42ab	M	0.00685794	-2.16317
	2383	251	9	left	AUDp	AUDp2/3	MAPT KI	42ab	F	0	-3
	2384	251	9	left	AUDp	AUDp2/3	MAPT KI	42ab	F	0.0420853	-1.37577
	2385	251	9	left	AUDp	AUDp2/3	MAPT KI	42ab	F	0	-3
	2476	251	9	left	AUDp	AUDp2/3	MAPT KI	AD tau	M	0.108658	-0.963896
	2477	251	9	left	AUDp	AUDp2/3	MAPT KI	AD tau	M	0.0459183	-1.33792
	2479	251	9	left	AUDp	AUDp2/3	MAPT KI	AD tau	F	0.0429832	-1.3666
	2480	251	9	left	AUDp	AUDp2/3	MAPT KI	AD tau	M	0.11447	-0.941269
	2481	251	9	left	AUDp	AUDp2/3	MAPT KI	AD tau	M	0.0138943	-1.85685
	2482	251	9	left	AUDp	AUDp2/3	MAPT KI	AD tau	F	0.239167	-0.621281
	2483	251	9	left	AUDp	AUDp2/3	MAPT KI	AD tau	F	0.416134	-0.380756
	2484	251	9	left	AUDp	AUDp2/3	MAPT KI	AD tau	F	0.0246685	-1.60768
	2311	816	9	left	AUDp	AUDp4	MAPT KI	4a	M	0.00542805	-2.26456
	2312	816	9	left	AUDp	AUDp4	MAPT KI	4a	M	0.00706006	-2.15058
	2314	816	9	left	AUDp	AUDp4	MAPT KI	4a	F	0.0117604	-1.92921
	2315	816	9	left	AUDp	AUDp4	MAPT KI	4a	F	0.00239533	-2.61882
	2316	816	9	left	AUDp	AUDp4	MAPT KI	4a	F	0.0272429	-1.56459
	2317	816	9	left	AUDp	AUDp4	MAPT KI	4a	F	0.0239348	-1.62079
	2355	816	9	left	AUDp	AUDp4	MAPT KI	4a	M	0.0614603	-1.21133
	2356	816	9	left	AUDp	AUDp4	MAPT KI	4a	M	0.015424	-1.81152
	2364	816	9	left	AUDp	AUDp4	MAPT KI	12a	M	0	-3
	2365	816	9	left	AUDp	AUDp4	MAPT KI	12a	M	0	-3
	2367	816	9	left	AUDp	AUDp4	MAPT KI	12a	M	0	-3
	2368	816	9	left	AUDp	AUDp4	MAPT KI	42ab	M	0.00423111	-2.37252
	2369	816	9	left	AUDp	AUDp4	MAPT KI	42ab	M	0.0058673	-2.23082
	2370	816	9	left	AUDp	AUDp4	MAPT KI	12a	F	0	-3
	2371	816	9	left	AUDp	AUDp4	MAPT KI	12a	F	0.0012698	-2.89286
	2372	816	9	left	AUDp	AUDp4	MAPT KI	12a	F	0	-3
	2373	816	9	left	AUDp	AUDp4	MAPT KI	12a	F	0	-3
	2374	816	9	left	AUDp	AUDp4	MAPT KI	42ab	F	0.0187319	-1.72719
	2381	816	9	left	AUDp	AUDp4	MAPT KI	42ab	M	0.0047715	-2.32044
	2382	816	9	left	AUDp	AUDp4	MAPT KI	42ab	M	0	-3
	2383	816	9	left	AUDp	AUDp4	MAPT KI	42ab	F	0	-3
	2385	816	9	left	AUDp	AUDp4	MAPT KI	42ab	F	0	-3
	2476	816	9	left	AUDp	AUDp4	MAPT KI	AD tau	M	0.0912207	-1.03986
	2477	816	9	left	AUDp	AUDp4	MAPT KI	AD tau	M	0.0448479	-1.34816
	2479	816	9	left	AUDp	AUDp4	MAPT KI	AD tau	F	0.0699704	-1.15502
	2480	816	9	left	AUDp	AUDp4	MAPT KI	AD tau	M	0.0172124	-1.76391
	2481	816	9	left	AUDp	AUDp4	MAPT KI	AD tau	M	0.0238351	-1.6226
	2482	816	9	left	AUDp	AUDp4	MAPT KI	AD tau	F	0.0455781	-1.34115
	2483	816	9	left	AUDp	AUDp4	MAPT KI	AD tau	F	1.34678	0.1293
	2484	816	9	left	AUDp	AUDp4	MAPT KI	AD tau	F	0.0360565	-1.4429
	2311	847	9	left	AUDp	AUDp5	MAPT KI	4a	M	0.00779329	-2.10772
	2312	847	9	left	AUDp	AUDp5	MAPT KI	4a	M	0.00626722	-2.20223
	2314	847	9	left	AUDp	AUDp5	MAPT KI	4a	F	0.00649752	-2.18658
	2315	847	9	left	AUDp	AUDp5	MAPT KI	4a	F	0.00631238	-2.19912
	2316	847	9	left	AUDp	AUDp5	MAPT KI	4a	F	0.018477	-1.73313
	2317	847	9	left	AUDp	AUDp5	MAPT KI	4a	F	0.0129011	-1.88904
	2355	847	9	left	AUDp	AUDp5	MAPT KI	4a	M	0.0428704	-1.36774
	2356	847	9	left	AUDp	AUDp5	MAPT KI	4a	M	0.00258366	-2.58609
	2364	847	9	left	AUDp	AUDp5	MAPT KI	12a	M	0	-3
	2365	847	9	left	AUDp	AUDp5	MAPT KI	12a	M	0	-3
	2367	847	9	left	AUDp	AUDp5	MAPT KI	12a	M	0	-3
	2368	847	9	left	AUDp	AUDp5	MAPT KI	42ab	M	0.00396433	-2.40074
	2369	847	9	left	AUDp	AUDp5	MAPT KI	42ab	M	0.00457207	-2.33894
	2370	847	9	left	AUDp	AUDp5	MAPT KI	12a	F	0	-3
	2371	847	9	left	AUDp	AUDp5	MAPT KI	12a	F	0	-3
	2372	847	9	left	AUDp	AUDp5	MAPT KI	12a	F	0	-3
	2373	847	9	left	AUDp	AUDp5	MAPT KI	12a	F	0	-3
	2374	847	9	left	AUDp	AUDp5	MAPT KI	42ab	F	0.00151383	-2.81706
	2381	847	9	left	AUDp	AUDp5	MAPT KI	42ab	M	0	-3
	2382	847	9	left	AUDp	AUDp5	MAPT KI	42ab	M	0	-3
	2383	847	9	left	AUDp	AUDp5	MAPT KI	42ab	F	0	-3
	2385	847	9	left	AUDp	AUDp5	MAPT KI	42ab	F	0	-3
	2476	847	9	left	AUDp	AUDp5	MAPT KI	AD tau	M	0.0576365	-1.23923
	2477	847	9	left	AUDp	AUDp5	MAPT KI	AD tau	M	0.0206011	-1.6859
	2479	847	9	left	AUDp	AUDp5	MAPT KI	AD tau	F	0.0425665	-1.37083
	2480	847	9	left	AUDp	AUDp5	MAPT KI	AD tau	M	0.0931389	-1.03082
	2481	847	9	left	AUDp	AUDp5	MAPT KI	AD tau	M	0.0290591	-1.53657
	2482	847	9	left	AUDp	AUDp5	MAPT KI	AD tau	F	0.0443959	-1.35256
	2483	847	9	left	AUDp	AUDp5	MAPT KI	AD tau	F	0.22347	-0.650761
	2484	847	9	left	AUDp	AUDp5	MAPT KI	AD tau	F	0.00789361	-2.10217
	2311	954	9	left	AUDp	AUDp6a	MAPT KI	4a	M	0.0595084	-1.22535
	2312	954	9	left	AUDp	AUDp6a	MAPT KI	4a	M	0.00996452	-2.00111
	2314	954	9	left	AUDp	AUDp6a	MAPT KI	4a	F	0.0250136	-1.60165
	2315	954	9	left	AUDp	AUDp6a	MAPT KI	4a	F	0.0107981	-1.96625
	2316	954	9	left	AUDp	AUDp6a	MAPT KI	4a	F	0.0212452	-1.67254
	2317	954	9	left	AUDp	AUDp6a	MAPT KI	4a	F	0.0200857	-1.6969
	2355	954	9	left	AUDp	AUDp6a	MAPT KI	4a	M	0.129028	-0.889282
	2356	954	9	left	AUDp	AUDp6a	MAPT KI	4a	M	0.000627929	-3
	2364	954	9	left	AUDp	AUDp6a	MAPT KI	12a	M	0.00232225	-2.63222
	2365	954	9	left	AUDp	AUDp6a	MAPT KI	12a	M	0.00153121	-2.81214
	2367	954	9	left	AUDp	AUDp6a	MAPT KI	12a	M	0	-3
	2368	954	9	left	AUDp	AUDp6a	MAPT KI	42ab	M	0.00706984	-2.14998
	2369	954	9	left	AUDp	AUDp6a	MAPT KI	42ab	M	0.0220906	-1.6556
	2370	954	9	left	AUDp	AUDp6a	MAPT KI	12a	F	0	-3
	2371	954	9	left	AUDp	AUDp6a	MAPT KI	12a	F	0	-3
	2372	954	9	left	AUDp	AUDp6a	MAPT KI	12a	F	0	-3
	2373	954	9	left	AUDp	AUDp6a	MAPT KI	12a	F	0	-3
	2374	954	9	left	AUDp	AUDp6a	MAPT KI	42ab	F	0	-3
	2381	954	9	left	AUDp	AUDp6a	MAPT KI	42ab	M	0.019086	-1.71906
	2382	954	9	left	AUDp	AUDp6a	MAPT KI	42ab	M	0	-3
	2383	954	9	left	AUDp	AUDp6a	MAPT KI	42ab	F	0	-3
	2385	954	9	left	AUDp	AUDp6a	MAPT KI	42ab	F	0	-3
	2476	954	9	left	AUDp	AUDp6a	MAPT KI	AD tau	M	0.0338319	-1.47055
	2477	954	9	left	AUDp	AUDp6a	MAPT KI	AD tau	M	0.0220319	-1.65675
	2479	954	9	left	AUDp	AUDp6a	MAPT KI	AD tau	F	0.0850889	-1.07008
	2480	954	9	left	AUDp	AUDp6a	MAPT KI	AD tau	M	0.0290571	-1.5366
	2481	954	9	left	AUDp	AUDp6a	MAPT KI	AD tau	M	0.0400349	-1.39745
	2482	954	9	left	AUDp	AUDp6a	MAPT KI	AD tau	F	0.0448545	-1.3481
	2484	954	9	left	AUDp	AUDp6a	MAPT KI	AD tau	F	0.0113519	-1.94455
	2311	1005	9	left	AUDp	AUDp6b	MAPT KI	4a	M	0.0984476	-1.00675
	2312	1005	9	left	AUDp	AUDp6b	MAPT KI	4a	M	0.00238376	-2.62092
	2314	1005	9	left	AUDp	AUDp6b	MAPT KI	4a	F	0.0486477	-1.31285
	2315	1005	9	left	AUDp	AUDp6b	MAPT KI	4a	F	0.0277581	-1.55645
	2316	1005	9	left	AUDp	AUDp6b	MAPT KI	4a	F	0.0199486	-1.69987
	2317	1005	9	left	AUDp	AUDp6b	MAPT KI	4a	F	0.142636	-0.845742
	2355	1005	9	left	AUDp	AUDp6b	MAPT KI	4a	M	0.395609	-0.402723
	2356	1005	9	left	AUDp	AUDp6b	MAPT KI	4a	M	0.0110622	-1.95577
	2364	1005	9	left	AUDp	AUDp6b	MAPT KI	12a	M	0	-3
	2365	1005	9	left	AUDp	AUDp6b	MAPT KI	12a	M	0	-3
	2367	1005	9	left	AUDp	AUDp6b	MAPT KI	12a	M	0	-3
	2368	1005	9	left	AUDp	AUDp6b	MAPT KI	42ab	M	0.0287656	-1.54098
	2369	1005	9	left	AUDp	AUDp6b	MAPT KI	42ab	M	0.00880696	-2.05468
	2370	1005	9	left	AUDp	AUDp6b	MAPT KI	12a	F	0	-3
	2371	1005	9	left	AUDp	AUDp6b	MAPT KI	12a	F	0	-3
	2372	1005	9	left	AUDp	AUDp6b	MAPT KI	12a	F	0	-3
	2373	1005	9	left	AUDp	AUDp6b	MAPT KI	12a	F	0	-3
	2374	1005	9	left	AUDp	AUDp6b	MAPT KI	42ab	F	0	-3
	2381	1005	9	left	AUDp	AUDp6b	MAPT KI	42ab	M	0	-3
	2382	1005	9	left	AUDp	AUDp6b	MAPT KI	42ab	M	0	-3
	2383	1005	9	left	AUDp	AUDp6b	MAPT KI	42ab	F	0	-3
	2385	1005	9	left	AUDp	AUDp6b	MAPT KI	42ab	F	0	-3
	2476	1005	9	left	AUDp	AUDp6b	MAPT KI	AD tau	M	0.0256343	-1.59101
	2477	1005	9	left	AUDp	AUDp6b	MAPT KI	AD tau	M	0.0180412	-1.74349
	2479	1005	9	left	AUDp	AUDp6b	MAPT KI	AD tau	F	0.0141158	-1.84999
	2480	1005	9	left	AUDp	AUDp6b	MAPT KI	AD tau	M	0.0656376	-1.18278
	2481	1005	9	left	AUDp	AUDp6b	MAPT KI	AD tau	M	0.0656627	-1.18261
	2482	1005	9	left	AUDp	AUDp6b	MAPT KI	AD tau	F	0.24452	-0.611669
	2484	1005	9	left	AUDp	AUDp6b	MAPT KI	AD tau	F	0	-3
	2311	696	9	left	AUDpo	AUDpo1	MAPT KI	4a	M	0.00613128	-2.21174
	2312	696	9	left	AUDpo	AUDpo1	MAPT KI	4a	M	0.000806968	-3
	2314	696	9	left	AUDpo	AUDpo1	MAPT KI	4a	F	0.00443425	-2.3522
	2315	696	9	left	AUDpo	AUDpo1	MAPT KI	4a	F	0.00584407	-2.23254
	2316	696	9	left	AUDpo	AUDpo1	MAPT KI	4a	F	0.0342347	-1.46541
	2317	696	9	left	AUDpo	AUDpo1	MAPT KI	4a	F	0.010407	-1.98226
	2355	696	9	left	AUDpo	AUDpo1	MAPT KI	4a	M	0.0725733	-1.13916
	2356	696	9	left	AUDpo	AUDpo1	MAPT KI	4a	M	0.0148673	-1.82748
	2364	696	9	left	AUDpo	AUDpo1	MAPT KI	12a	M	0	-3
	2365	696	9	left	AUDpo	AUDpo1	MAPT KI	12a	M	0	-3
	2366	696	9	left	AUDpo	AUDpo1	MAPT KI	12a	M	0.0052698	-2.27738
	2367	696	9	left	AUDpo	AUDpo1	MAPT KI	12a	M	0	-3
	2368	696	9	left	AUDpo	AUDpo1	MAPT KI	42ab	M	0.0179127	-1.7466
	2369	696	9	left	AUDpo	AUDpo1	MAPT KI	42ab	M	0.0220985	-1.65544
	2370	696	9	left	AUDpo	AUDpo1	MAPT KI	12a	F	0	-3
	2371	696	9	left	AUDpo	AUDpo1	MAPT KI	12a	F	0	-3
	2372	696	9	left	AUDpo	AUDpo1	MAPT KI	12a	F	0	-3
	2373	696	9	left	AUDpo	AUDpo1	MAPT KI	12a	F	0	-3
	2374	696	9	left	AUDpo	AUDpo1	MAPT KI	42ab	F	0.00146274	-2.83187
	2381	696	9	left	AUDpo	AUDpo1	MAPT KI	42ab	M	0	-3
	2382	696	9	left	AUDpo	AUDpo1	MAPT KI	42ab	M	0.00087494	-3
	2383	696	9	left	AUDpo	AUDpo1	MAPT KI	42ab	F	0	-3
	2384	696	9	left	AUDpo	AUDpo1	MAPT KI	42ab	F	0.0208531	-1.68062
	2385	696	9	left	AUDpo	AUDpo1	MAPT KI	42ab	F	0.0125644	-1.90051
	2476	696	9	left	AUDpo	AUDpo1	MAPT KI	AD tau	M	0.300673	-0.521892
	2477	696	9	left	AUDpo	AUDpo1	MAPT KI	AD tau	M	0.209031	-0.679768
	2479	696	9	left	AUDpo	AUDpo1	MAPT KI	AD tau	F	0.122867	-0.910528
	2480	696	9	left	AUDpo	AUDpo1	MAPT KI	AD tau	M	0.0821758	-1.0852
	2481	696	9	left	AUDpo	AUDpo1	MAPT KI	AD tau	M	0.223737	-0.650243
	2482	696	9	left	AUDpo	AUDpo1	MAPT KI	AD tau	F	0.469587	-0.328274
	2483	696	9	left	AUDpo	AUDpo1	MAPT KI	AD tau	F	2.23236	0.348766
	2484	696	9	left	AUDpo	AUDpo1	MAPT KI	AD tau	F	0.152845	-0.81572
	2311	643	9	left	AUDpo	AUDpo2/3	MAPT KI	4a	M	0.00431076	-2.36444
	2312	643	9	left	AUDpo	AUDpo2/3	MAPT KI	4a	M	0.0106514	-1.97219
	2314	643	9	left	AUDpo	AUDpo2/3	MAPT KI	4a	F	0.00904358	-2.04318
	2315	643	9	left	AUDpo	AUDpo2/3	MAPT KI	4a	F	0.00185547	-2.72921
	2316	643	9	left	AUDpo	AUDpo2/3	MAPT KI	4a	F	0.00822951	-2.0841
	2317	643	9	left	AUDpo	AUDpo2/3	MAPT KI	4a	F	0.014096	-1.8506
	2355	643	9	left	AUDpo	AUDpo2/3	MAPT KI	4a	M	0.0528476	-1.27689
	2356	643	9	left	AUDpo	AUDpo2/3	MAPT KI	4a	M	0.00549242	-2.25945
	2364	643	9	left	AUDpo	AUDpo2/3	MAPT KI	12a	M	0	-3
	2365	643	9	left	AUDpo	AUDpo2/3	MAPT KI	12a	M	0	-3
	2366	643	9	left	AUDpo	AUDpo2/3	MAPT KI	12a	M	0	-3
	2367	643	9	left	AUDpo	AUDpo2/3	MAPT KI	12a	M	0	-3
	2368	643	9	left	AUDpo	AUDpo2/3	MAPT KI	42ab	M	0.00763731	-2.11649
	2369	643	9	left	AUDpo	AUDpo2/3	MAPT KI	42ab	M	0.00948603	-2.02246
	2370	643	9	left	AUDpo	AUDpo2/3	MAPT KI	12a	F	0.00279203	-2.55253
	2371	643	9	left	AUDpo	AUDpo2/3	MAPT KI	12a	F	0	-3
	2372	643	9	left	AUDpo	AUDpo2/3	MAPT KI	12a	F	0	-3
	2373	643	9	left	AUDpo	AUDpo2/3	MAPT KI	12a	F	0	-3
	2374	643	9	left	AUDpo	AUDpo2/3	MAPT KI	42ab	F	0.0093299	-2.02966
	2381	643	9	left	AUDpo	AUDpo2/3	MAPT KI	42ab	M	0	-3
	2382	643	9	left	AUDpo	AUDpo2/3	MAPT KI	42ab	M	0.00539584	-2.26714
	2383	643	9	left	AUDpo	AUDpo2/3	MAPT KI	42ab	F	0.00461541	-2.33485
	2384	643	9	left	AUDpo	AUDpo2/3	MAPT KI	42ab	F	0.0148188	-1.8289
	2385	643	9	left	AUDpo	AUDpo2/3	MAPT KI	42ab	F	0.00825187	-2.08292
	2476	643	9	left	AUDpo	AUDpo2/3	MAPT KI	AD tau	M	0.112542	-0.948646
	2477	643	9	left	AUDpo	AUDpo2/3	MAPT KI	AD tau	M	0.0274968	-1.56056
	2479	643	9	left	AUDpo	AUDpo2/3	MAPT KI	AD tau	F	0.022539	-1.64687
	2480	643	9	left	AUDpo	AUDpo2/3	MAPT KI	AD tau	M	0.0555663	-1.25511
	2481	643	9	left	AUDpo	AUDpo2/3	MAPT KI	AD tau	M	0.0529204	-1.2763
	2482	643	9	left	AUDpo	AUDpo2/3	MAPT KI	AD tau	F	0.20137	-0.695983
	2483	643	9	left	AUDpo	AUDpo2/3	MAPT KI	AD tau	F	0.177783	-0.750086
	2484	643	9	left	AUDpo	AUDpo2/3	MAPT KI	AD tau	F	0.0192671	-1.71496
	2311	759	9	left	AUDpo	AUDpo4	MAPT KI	4a	M	0.00379585	-2.41955
	2312	759	9	left	AUDpo	AUDpo4	MAPT KI	4a	M	0.00361722	-2.44043
	2314	759	9	left	AUDpo	AUDpo4	MAPT KI	4a	F	0.00162653	-2.78608
	2315	759	9	left	AUDpo	AUDpo4	MAPT KI	4a	F	0.00213168	-2.66925
	2316	759	9	left	AUDpo	AUDpo4	MAPT KI	4a	F	0	-3
	2317	759	9	left	AUDpo	AUDpo4	MAPT KI	4a	F	0.0114301	-1.94157
	2355	759	9	left	AUDpo	AUDpo4	MAPT KI	4a	M	0.0343239	-1.46428
	2356	759	9	left	AUDpo	AUDpo4	MAPT KI	4a	M	0.0210931	-1.67565
	2364	759	9	left	AUDpo	AUDpo4	MAPT KI	12a	M	0	-3
	2365	759	9	left	AUDpo	AUDpo4	MAPT KI	12a	M	0	-3
	2366	759	9	left	AUDpo	AUDpo4	MAPT KI	12a	M	0	-3
	2367	759	9	left	AUDpo	AUDpo4	MAPT KI	12a	M	0.010143	-1.99341
	2368	759	9	left	AUDpo	AUDpo4	MAPT KI	42ab	M	0.00586069	-2.23131
	2369	759	9	left	AUDpo	AUDpo4	MAPT KI	42ab	M	0	-3
	2370	759	9	left	AUDpo	AUDpo4	MAPT KI	12a	F	0	-3
	2371	759	9	left	AUDpo	AUDpo4	MAPT KI	12a	F	0.00171185	-2.764
	2372	759	9	left	AUDpo	AUDpo4	MAPT KI	12a	F	0.00758444	-2.1195
	2373	759	9	left	AUDpo	AUDpo4	MAPT KI	12a	F	0	-3
	2374	759	9	left	AUDpo	AUDpo4	MAPT KI	42ab	F	0.0132101	-1.87877
	2381	759	9	left	AUDpo	AUDpo4	MAPT KI	42ab	M	0	-3
	2382	759	9	left	AUDpo	AUDpo4	MAPT KI	42ab	M	0	-3
	2383	759	9	left	AUDpo	AUDpo4	MAPT KI	42ab	F	0.0181178	-1.74166
	2384	759	9	left	AUDpo	AUDpo4	MAPT KI	42ab	F	0	-3
	2385	759	9	left	AUDpo	AUDpo4	MAPT KI	42ab	F	0.00349692	-2.45507
	2476	759	9	left	AUDpo	AUDpo4	MAPT KI	AD tau	M	0.069512	-1.15788
	2477	759	9	left	AUDpo	AUDpo4	MAPT KI	AD tau	M	0.0138528	-1.85815
	2479	759	9	left	AUDpo	AUDpo4	MAPT KI	AD tau	F	0.0329611	-1.48187
	2480	759	9	left	AUDpo	AUDpo4	MAPT KI	AD tau	M	0.00520478	-2.28276
	2481	759	9	left	AUDpo	AUDpo4	MAPT KI	AD tau	M	0.0384719	-1.41474
	2482	759	9	left	AUDpo	AUDpo4	MAPT KI	AD tau	F	0.0781604	-1.10696
	2483	759	9	left	AUDpo	AUDpo4	MAPT KI	AD tau	F	1.61839	0.209087
	2484	759	9	left	AUDpo	AUDpo4	MAPT KI	AD tau	F	0.0547061	-1.26188
	2311	791	9	left	AUDpo	AUDpo5	MAPT KI	4a	M	0.0104265	-1.98144
	2312	791	9	left	AUDpo	AUDpo5	MAPT KI	4a	M	0.00659463	-2.18015
	2314	791	9	left	AUDpo	AUDpo5	MAPT KI	4a	F	0.0035644	-2.4468
	2315	791	9	left	AUDpo	AUDpo5	MAPT KI	4a	F	0.0084628	-2.07197
	2316	791	9	left	AUDpo	AUDpo5	MAPT KI	4a	F	0.0160475	-1.79432
	2317	791	9	left	AUDpo	AUDpo5	MAPT KI	4a	F	0.00296282	-2.52683
	2355	791	9	left	AUDpo	AUDpo5	MAPT KI	4a	M	0.0385528	-1.41383
	2356	791	9	left	AUDpo	AUDpo5	MAPT KI	4a	M	0.00141101	-2.8474
	2364	791	9	left	AUDpo	AUDpo5	MAPT KI	12a	M	0.000648951	-3
	2365	791	9	left	AUDpo	AUDpo5	MAPT KI	12a	M	0	-3
	2366	791	9	left	AUDpo	AUDpo5	MAPT KI	12a	M	0	-3
	2367	791	9	left	AUDpo	AUDpo5	MAPT KI	12a	M	0.00965339	-2.01487
	2368	791	9	left	AUDpo	AUDpo5	MAPT KI	42ab	M	0.00140684	-2.84868
	2369	791	9	left	AUDpo	AUDpo5	MAPT KI	42ab	M	0.00766609	-2.11486
	2370	791	9	left	AUDpo	AUDpo5	MAPT KI	12a	F	0.00062805	-3
	2371	791	9	left	AUDpo	AUDpo5	MAPT KI	12a	F	0	-3
	2372	791	9	left	AUDpo	AUDpo5	MAPT KI	12a	F	0	-3
	2373	791	9	left	AUDpo	AUDpo5	MAPT KI	12a	F	0	-3
	2374	791	9	left	AUDpo	AUDpo5	MAPT KI	42ab	F	0	-3
	2381	791	9	left	AUDpo	AUDpo5	MAPT KI	42ab	M	0	-3
	2382	791	9	left	AUDpo	AUDpo5	MAPT KI	42ab	M	0	-3
	2383	791	9	left	AUDpo	AUDpo5	MAPT KI	42ab	F	0.0033166	-2.478
	2384	791	9	left	AUDpo	AUDpo5	MAPT KI	42ab	F	0	-3
	2385	791	9	left	AUDpo	AUDpo5	MAPT KI	42ab	F	0.0041741	-2.3784
	2476	791	9	left	AUDpo	AUDpo5	MAPT KI	AD tau	M	0.0591343	-1.22809
	2477	791	9	left	AUDpo	AUDpo5	MAPT KI	AD tau	M	0.014673	-1.83319
	2479	791	9	left	AUDpo	AUDpo5	MAPT KI	AD tau	F	0.0787809	-1.10352
	2480	791	9	left	AUDpo	AUDpo5	MAPT KI	AD tau	M	0.0146071	-1.83514
	2481	791	9	left	AUDpo	AUDpo5	MAPT KI	AD tau	M	0.0232302	-1.63376
	2482	791	9	left	AUDpo	AUDpo5	MAPT KI	AD tau	F	0.0283177	-1.54779
	2483	791	9	left	AUDpo	AUDpo5	MAPT KI	AD tau	F	0.22082	-0.655943
	2484	791	9	left	AUDpo	AUDpo5	MAPT KI	AD tau	F	0.0538754	-1.26853
	2311	249	9	left	AUDpo	AUDpo6a	MAPT KI	4a	M	0.0142291	-1.84652
	2312	249	9	left	AUDpo	AUDpo6a	MAPT KI	4a	M	0.00294872	-2.5289
	2314	249	9	left	AUDpo	AUDpo6a	MAPT KI	4a	F	0.00393109	-2.40438
	2315	249	9	left	AUDpo	AUDpo6a	MAPT KI	4a	F	0.00199593	-2.69769
	2316	249	9	left	AUDpo	AUDpo6a	MAPT KI	4a	F	0	-3
	2317	249	9	left	AUDpo	AUDpo6a	MAPT KI	4a	F	0.0156996	-1.80384
	2355	249	9	left	AUDpo	AUDpo6a	MAPT KI	4a	M	0.204402	-0.689494
	2356	249	9	left	AUDpo	AUDpo6a	MAPT KI	4a	M	0.00201766	-2.69301
	2364	249	9	left	AUDpo	AUDpo6a	MAPT KI	12a	M	0	-3
	2365	249	9	left	AUDpo	AUDpo6a	MAPT KI	12a	M	0	-3
	2366	249	9	left	AUDpo	AUDpo6a	MAPT KI	12a	M	0	-3
	2367	249	9	left	AUDpo	AUDpo6a	MAPT KI	12a	M	0	-3
	2368	249	9	left	AUDpo	AUDpo6a	MAPT KI	42ab	M	0.00205384	-2.68532
	2369	249	9	left	AUDpo	AUDpo6a	MAPT KI	42ab	M	0.00374673	-2.42519
	2370	249	9	left	AUDpo	AUDpo6a	MAPT KI	12a	F	0	-3
	2371	249	9	left	AUDpo	AUDpo6a	MAPT KI	12a	F	0	-3
	2372	249	9	left	AUDpo	AUDpo6a	MAPT KI	12a	F	0	-3
	2373	249	9	left	AUDpo	AUDpo6a	MAPT KI	12a	F	0	-3
	2374	249	9	left	AUDpo	AUDpo6a	MAPT KI	42ab	F	0	-3
	2381	249	9	left	AUDpo	AUDpo6a	MAPT KI	42ab	M	0.0195459	-1.70872
	2382	249	9	left	AUDpo	AUDpo6a	MAPT KI	42ab	M	0.00451394	-2.34448
	2383	249	9	left	AUDpo	AUDpo6a	MAPT KI	42ab	F	0	-3
	2384	249	9	left	AUDpo	AUDpo6a	MAPT KI	42ab	F	0	-3
	2385	249	9	left	AUDpo	AUDpo6a	MAPT KI	42ab	F	0	-3
	2476	249	9	left	AUDpo	AUDpo6a	MAPT KI	AD tau	M	0.0643544	-1.19135
	2477	249	9	left	AUDpo	AUDpo6a	MAPT KI	AD tau	M	0.0180983	-1.74212
	2479	249	9	left	AUDpo	AUDpo6a	MAPT KI	AD tau	F	0.0693194	-1.15908
	2480	249	9	left	AUDpo	AUDpo6a	MAPT KI	AD tau	M	0.00902665	-2.04399
	2481	249	9	left	AUDpo	AUDpo6a	MAPT KI	AD tau	M	0.0263876	-1.57844
	2482	249	9	left	AUDpo	AUDpo6a	MAPT KI	AD tau	F	0.0207474	-1.68283
	2483	249	9	left	AUDpo	AUDpo6a	MAPT KI	AD tau	F	0.0956609	-1.01922
	2484	249	9	left	AUDpo	AUDpo6a	MAPT KI	AD tau	F	0.0174455	-1.75807
	2311	456	9	left	AUDpo	AUDpo6b	MAPT KI	4a	M	0.0795229	-1.09945
	2312	456	9	left	AUDpo	AUDpo6b	MAPT KI	4a	M	0	-3
	2314	456	9	left	AUDpo	AUDpo6b	MAPT KI	4a	F	0.0258679	-1.58707
	2315	456	9	left	AUDpo	AUDpo6b	MAPT KI	4a	F	0.00392066	-2.40553
	2316	456	9	left	AUDpo	AUDpo6b	MAPT KI	4a	F	0	-3
	2317	456	9	left	AUDpo	AUDpo6b	MAPT KI	4a	F	0.0828518	-1.08165
	2355	456	9	left	AUDpo	AUDpo6b	MAPT KI	4a	M	0.138114	-0.85973
	2356	456	9	left	AUDpo	AUDpo6b	MAPT KI	4a	M	0.0214888	-1.66759
	2364	456	9	left	AUDpo	AUDpo6b	MAPT KI	12a	M	0	-3
	2365	456	9	left	AUDpo	AUDpo6b	MAPT KI	12a	M	0	-3
	2366	456	9	left	AUDpo	AUDpo6b	MAPT KI	12a	M	0	-3
	2367	456	9	left	AUDpo	AUDpo6b	MAPT KI	12a	M	0	-3
	2368	456	9	left	AUDpo	AUDpo6b	MAPT KI	42ab	M	0	-3
	2369	456	9	left	AUDpo	AUDpo6b	MAPT KI	42ab	M	0.0170944	-1.76689
	2370	456	9	left	AUDpo	AUDpo6b	MAPT KI	12a	F	0	-3
	2371	456	9	left	AUDpo	AUDpo6b	MAPT KI	12a	F	0	-3
	2372	456	9	left	AUDpo	AUDpo6b	MAPT KI	12a	F	0	-3
	2373	456	9	left	AUDpo	AUDpo6b	MAPT KI	12a	F	0	-3
	2374	456	9	left	AUDpo	AUDpo6b	MAPT KI	42ab	F	0	-3
	2381	456	9	left	AUDpo	AUDpo6b	MAPT KI	42ab	M	0.0213462	-1.67048
	2382	456	9	left	AUDpo	AUDpo6b	MAPT KI	42ab	M	0	-3
	2383	456	9	left	AUDpo	AUDpo6b	MAPT KI	42ab	F	0	-3
	2384	456	9	left	AUDpo	AUDpo6b	MAPT KI	42ab	F	0	-3
	2385	456	9	left	AUDpo	AUDpo6b	MAPT KI	42ab	F	0	-3
	2476	456	9	left	AUDpo	AUDpo6b	MAPT KI	AD tau	M	0.108835	-0.963193
	2477	456	9	left	AUDpo	AUDpo6b	MAPT KI	AD tau	M	0.00274254	-2.56027
	2479	456	9	left	AUDpo	AUDpo6b	MAPT KI	AD tau	F	0.00577932	-2.23737
	2480	456	9	left	AUDpo	AUDpo6b	MAPT KI	AD tau	M	0.033479	-1.4751
	2481	456	9	left	AUDpo	AUDpo6b	MAPT KI	AD tau	M	0.186274	-0.729825
	2482	456	9	left	AUDpo	AUDpo6b	MAPT KI	AD tau	F	0.0250224	-1.6015
	2483	456	9	left	AUDpo	AUDpo6b	MAPT KI	AD tau	F	0.245817	-0.60937
	2484	456	9	left	AUDpo	AUDpo6b	MAPT KI	AD tau	F	0.0443389	-1.35312
	2311	959	9	left	AUDv	AUDv1	MAPT KI	4a	M	0.0033007	-2.48008
	2312	959	9	left	AUDv	AUDv1	MAPT KI	4a	M	0	-3
	2314	959	9	left	AUDv	AUDv1	MAPT KI	4a	F	0.00637061	-2.19514
	2315	959	9	left	AUDv	AUDv1	MAPT KI	4a	F	0.00590739	-2.22787
	2316	959	9	left	AUDv	AUDv1	MAPT KI	4a	F	0.0481682	-1.31715
	2317	959	9	left	AUDv	AUDv1	MAPT KI	4a	F	0.00917085	-2.03712
	2355	959	9	left	AUDv	AUDv1	MAPT KI	4a	M	0.0471788	-1.32616
	2356	959	9	left	AUDv	AUDv1	MAPT KI	4a	M	0.0109836	-1.95886
	2364	959	9	left	AUDv	AUDv1	MAPT KI	12a	M	0.00050223	-3
	2365	959	9	left	AUDv	AUDv1	MAPT KI	12a	M	0	-3
	2366	959	9	left	AUDv	AUDv1	MAPT KI	12a	M	0	-3
	2367	959	9	left	AUDv	AUDv1	MAPT KI	12a	M	0.00231001	-2.63451
	2368	959	9	left	AUDv	AUDv1	MAPT KI	42ab	M	0.0336757	-1.47255
	2369	959	9	left	AUDv	AUDv1	MAPT KI	42ab	M	0.0179153	-1.74653
	2370	959	9	left	AUDv	AUDv1	MAPT KI	12a	F	0	-3
	2371	959	9	left	AUDv	AUDv1	MAPT KI	12a	F	0.00555471	-2.25456
	2372	959	9	left	AUDv	AUDv1	MAPT KI	12a	F	0	-3
	2373	959	9	left	AUDv	AUDv1	MAPT KI	12a	F	0	-3
	2374	959	9	left	AUDv	AUDv1	MAPT KI	42ab	F	0.0152546	-1.81631
	2381	959	9	left	AUDv	AUDv1	MAPT KI	42ab	M	0.0402908	-1.39469
	2382	959	9	left	AUDv	AUDv1	MAPT KI	42ab	M	0.0163225	-1.78695
	2383	959	9	left	AUDv	AUDv1	MAPT KI	42ab	F	0	-3
	2384	959	9	left	AUDv	AUDv1	MAPT KI	42ab	F	0.0143881	-1.84169
	2385	959	9	left	AUDv	AUDv1	MAPT KI	42ab	F	0.00939081	-2.02683
	2476	959	9	left	AUDv	AUDv1	MAPT KI	AD tau	M	0.113662	-0.944347
	2477	959	9	left	AUDv	AUDv1	MAPT KI	AD tau	M	0.741169	-0.130077
	2479	959	9	left	AUDv	AUDv1	MAPT KI	AD tau	F	0.109095	-0.962157
	2480	959	9	left	AUDv	AUDv1	MAPT KI	AD tau	M	0.136419	-0.865093
	2481	959	9	left	AUDv	AUDv1	MAPT KI	AD tau	M	0.327536	-0.484728
	2482	959	9	left	AUDv	AUDv1	MAPT KI	AD tau	F	0.0918275	-1.03698
	2483	959	9	left	AUDv	AUDv1	MAPT KI	AD tau	F	3.34487	0.524381
	2484	959	9	left	AUDv	AUDv1	MAPT KI	AD tau	F	0.164462	-0.783907
	2311	755	9	left	AUDv	AUDv2/3	MAPT KI	4a	M	0.00448057	-2.3477
	2312	755	9	left	AUDv	AUDv2/3	MAPT KI	4a	M	0.0160709	-1.79369
	2314	755	9	left	AUDv	AUDv2/3	MAPT KI	4a	F	0.00918756	-2.03633
	2315	755	9	left	AUDv	AUDv2/3	MAPT KI	4a	F	0.00243946	-2.61093
	2316	755	9	left	AUDv	AUDv2/3	MAPT KI	4a	F	0.0341505	-1.46648
	2317	755	9	left	AUDv	AUDv2/3	MAPT KI	4a	F	0.00589029	-2.22913
	2355	755	9	left	AUDv	AUDv2/3	MAPT KI	4a	M	0.0796493	-1.09876
	2356	755	9	left	AUDv	AUDv2/3	MAPT KI	4a	M	0.000955016	-3
	2364	755	9	left	AUDv	AUDv2/3	MAPT KI	12a	M	0	-3
	2365	755	9	left	AUDv	AUDv2/3	MAPT KI	12a	M	0	-3
	2366	755	9	left	AUDv	AUDv2/3	MAPT KI	12a	M	0.00189095	-2.72103
	2367	755	9	left	AUDv	AUDv2/3	MAPT KI	12a	M	0.00133491	-2.87131
	2368	755	9	left	AUDv	AUDv2/3	MAPT KI	42ab	M	0.0726445	-1.13874
	2369	755	9	left	AUDv	AUDv2/3	MAPT KI	42ab	M	0.0056441	-2.24764
	2370	755	9	left	AUDv	AUDv2/3	MAPT KI	12a	F	0	-3
	2371	755	9	left	AUDv	AUDv2/3	MAPT KI	12a	F	0	-3
	2372	755	9	left	AUDv	AUDv2/3	MAPT KI	12a	F	0	-3
	2373	755	9	left	AUDv	AUDv2/3	MAPT KI	12a	F	0.00175715	-2.75273
	2374	755	9	left	AUDv	AUDv2/3	MAPT KI	42ab	F	0	-3
	2381	755	9	left	AUDv	AUDv2/3	MAPT KI	42ab	M	0.00516439	-2.28614
	2382	755	9	left	AUDv	AUDv2/3	MAPT KI	42ab	M	0.00702111	-2.15298
	2383	755	9	left	AUDv	AUDv2/3	MAPT KI	42ab	F	0.00192984	-2.71223
	2384	755	9	left	AUDv	AUDv2/3	MAPT KI	42ab	F	0.00809332	-2.09134
	2385	755	9	left	AUDv	AUDv2/3	MAPT KI	42ab	F	0.00457683	-2.33849
	2476	755	9	left	AUDv	AUDv2/3	MAPT KI	AD tau	M	0.0266215	-1.5746
	2477	755	9	left	AUDv	AUDv2/3	MAPT KI	AD tau	M	0.321323	-0.493045
	2479	755	9	left	AUDv	AUDv2/3	MAPT KI	AD tau	F	0.0434446	-1.36196
	2480	755	9	left	AUDv	AUDv2/3	MAPT KI	AD tau	M	0.419261	-0.377506
	2481	755	9	left	AUDv	AUDv2/3	MAPT KI	AD tau	M	0.170246	-0.768897
	2482	755	9	left	AUDv	AUDv2/3	MAPT KI	AD tau	F	0.0495063	-1.30525
	2483	755	9	left	AUDv	AUDv2/3	MAPT KI	AD tau	F	3.59295	0.555453
	2484	755	9	left	AUDv	AUDv2/3	MAPT KI	AD tau	F	0.152687	-0.816169
	2311	990	9	left	AUDv	AUDv4	MAPT KI	4a	M	0.00119238	-2.91996
	2312	990	9	left	AUDv	AUDv4	MAPT KI	4a	M	0.0040665	-2.38971
	2314	990	9	left	AUDv	AUDv4	MAPT KI	4a	F	0.002825	-2.54745
	2315	990	9	left	AUDv	AUDv4	MAPT KI	4a	F	0.0180963	-1.74217
	2316	990	9	left	AUDv	AUDv4	MAPT KI	4a	F	0.0145567	-1.83664
	2317	990	9	left	AUDv	AUDv4	MAPT KI	4a	F	0.00689351	-2.16093
	2355	990	9	left	AUDv	AUDv4	MAPT KI	4a	M	0.012567	-1.90042
	2356	990	9	left	AUDv	AUDv4	MAPT KI	4a	M	0	-3
	2364	990	9	left	AUDv	AUDv4	MAPT KI	12a	M	0.00234	-2.62893
	2365	990	9	left	AUDv	AUDv4	MAPT KI	12a	M	0	-3
	2366	990	9	left	AUDv	AUDv4	MAPT KI	12a	M	0	-3
	2367	990	9	left	AUDv	AUDv4	MAPT KI	12a	M	0	-3
	2368	990	9	left	AUDv	AUDv4	MAPT KI	42ab	M	0.00121712	-2.91111
	2369	990	9	left	AUDv	AUDv4	MAPT KI	42ab	M	0.0193682	-1.71269
	2370	990	9	left	AUDv	AUDv4	MAPT KI	12a	F	0	-3
	2371	990	9	left	AUDv	AUDv4	MAPT KI	12a	F	0.00897185	-2.04663
	2372	990	9	left	AUDv	AUDv4	MAPT KI	12a	F	0	-3
	2373	990	9	left	AUDv	AUDv4	MAPT KI	12a	F	0	-3
	2374	990	9	left	AUDv	AUDv4	MAPT KI	42ab	F	0	-3
	2381	990	9	left	AUDv	AUDv4	MAPT KI	42ab	M	0	-3
	2382	990	9	left	AUDv	AUDv4	MAPT KI	42ab	M	0.00386248	-2.41201
	2383	990	9	left	AUDv	AUDv4	MAPT KI	42ab	F	0	-3
	2384	990	9	left	AUDv	AUDv4	MAPT KI	42ab	F	0	-3
	2385	990	9	left	AUDv	AUDv4	MAPT KI	42ab	F	0	-3
	2476	990	9	left	AUDv	AUDv4	MAPT KI	AD tau	M	0.0599009	-1.22249
	2477	990	9	left	AUDv	AUDv4	MAPT KI	AD tau	M	0.0419075	-1.3776
	2479	990	9	left	AUDv	AUDv4	MAPT KI	AD tau	F	0.0131472	-1.88084
	2480	990	9	left	AUDv	AUDv4	MAPT KI	AD tau	M	0.017342	-1.76065
	2481	990	9	left	AUDv	AUDv4	MAPT KI	AD tau	M	0.0424776	-1.37174
	2482	990	9	left	AUDv	AUDv4	MAPT KI	AD tau	F	0.0244322	-1.61186
	2483	990	9	left	AUDv	AUDv4	MAPT KI	AD tau	F	1.12781	0.0522401
	2484	990	9	left	AUDv	AUDv4	MAPT KI	AD tau	F	0.131156	-0.882178
	2311	1023	9	left	AUDv	AUDv5	MAPT KI	4a	M	0.00633082	-2.19785
	2312	1023	9	left	AUDv	AUDv5	MAPT KI	4a	M	0.00812507	-2.08964
	2314	1023	9	left	AUDv	AUDv5	MAPT KI	4a	F	0.00841593	-2.07438
	2315	1023	9	left	AUDv	AUDv5	MAPT KI	4a	F	0.00350903	-2.45358
	2316	1023	9	left	AUDv	AUDv5	MAPT KI	4a	F	0.0350536	-1.45514
	2317	1023	9	left	AUDv	AUDv5	MAPT KI	4a	F	0.0190279	-1.72038
	2355	1023	9	left	AUDv	AUDv5	MAPT KI	4a	M	0.033078	-1.48033
	2356	1023	9	left	AUDv	AUDv5	MAPT KI	4a	M	0.00300958	-2.52005
	2364	1023	9	left	AUDv	AUDv5	MAPT KI	12a	M	0.00149528	-2.82238
	2365	1023	9	left	AUDv	AUDv5	MAPT KI	12a	M	0.00243908	-2.611
	2366	1023	9	left	AUDv	AUDv5	MAPT KI	12a	M	0	-3
	2367	1023	9	left	AUDv	AUDv5	MAPT KI	12a	M	0.0028119	-2.54946
	2368	1023	9	left	AUDv	AUDv5	MAPT KI	42ab	M	0.00343174	-2.46322
	2369	1023	9	left	AUDv	AUDv5	MAPT KI	42ab	M	0.00501548	-2.29882
	2370	1023	9	left	AUDv	AUDv5	MAPT KI	12a	F	0.000854414	-3
	2371	1023	9	left	AUDv	AUDv5	MAPT KI	12a	F	0.000906245	-3
	2372	1023	9	left	AUDv	AUDv5	MAPT KI	12a	F	0.00469417	-2.32752
	2373	1023	9	left	AUDv	AUDv5	MAPT KI	12a	F	0	-3
	2374	1023	9	left	AUDv	AUDv5	MAPT KI	42ab	F	0.000933314	-3
	2381	1023	9	left	AUDv	AUDv5	MAPT KI	42ab	M	0.0015276	-2.81316
	2382	1023	9	left	AUDv	AUDv5	MAPT KI	42ab	M	0.00239331	-2.61919
	2383	1023	9	left	AUDv	AUDv5	MAPT KI	42ab	F	0	-3
	2384	1023	9	left	AUDv	AUDv5	MAPT KI	42ab	F	0.00255579	-2.59078
	2385	1023	9	left	AUDv	AUDv5	MAPT KI	42ab	F	0.00864448	-2.06276
	2476	1023	9	left	AUDv	AUDv5	MAPT KI	AD tau	M	0.0399967	-1.39787
	2477	1023	9	left	AUDv	AUDv5	MAPT KI	AD tau	M	0.0408043	-1.38919
	2479	1023	9	left	AUDv	AUDv5	MAPT KI	AD tau	F	0.0211737	-1.674
	2480	1023	9	left	AUDv	AUDv5	MAPT KI	AD tau	M	0.0658693	-1.18125
	2481	1023	9	left	AUDv	AUDv5	MAPT KI	AD tau	M	0.04224	-1.37417
	2482	1023	9	left	AUDv	AUDv5	MAPT KI	AD tau	F	0.0435692	-1.36072
	2483	1023	9	left	AUDv	AUDv5	MAPT KI	AD tau	F	0.874657	-0.0581572
	2484	1023	9	left	AUDv	AUDv5	MAPT KI	AD tau	F	0.0501215	-1.29989
	2311	520	9	left	AUDv	AUDv6a	MAPT KI	4a	M	0.0306677	-1.51318
	2312	520	9	left	AUDv	AUDv6a	MAPT KI	4a	M	0.0040467	-2.39183
	2314	520	9	left	AUDv	AUDv6a	MAPT KI	4a	F	0.0238223	-1.62283
	2315	520	9	left	AUDv	AUDv6a	MAPT KI	4a	F	0.465332	-0.332228
	2316	520	9	left	AUDv	AUDv6a	MAPT KI	4a	F	0.0197112	-1.70507
	2317	520	9	left	AUDv	AUDv6a	MAPT KI	4a	F	0.0396107	-1.40208
	2355	520	9	left	AUDv	AUDv6a	MAPT KI	4a	M	0.191053	-0.718824
	2356	520	9	left	AUDv	AUDv6a	MAPT KI	4a	M	0.00523812	-2.28
	2364	520	9	left	AUDv	AUDv6a	MAPT KI	12a	M	0	-3
	2365	520	9	left	AUDv	AUDv6a	MAPT KI	12a	M	0	-3
	2366	520	9	left	AUDv	AUDv6a	MAPT KI	12a	M	0	-3
	2367	520	9	left	AUDv	AUDv6a	MAPT KI	12a	M	0.00123857	-2.90359
	2368	520	9	left	AUDv	AUDv6a	MAPT KI	42ab	M	0.0338661	-1.47011
	2369	520	9	left	AUDv	AUDv6a	MAPT KI	42ab	M	0.0301457	-1.52063
	2370	520	9	left	AUDv	AUDv6a	MAPT KI	12a	F	0.00102092	-2.98678
	2371	520	9	left	AUDv	AUDv6a	MAPT KI	12a	F	0	-3
	2372	520	9	left	AUDv	AUDv6a	MAPT KI	12a	F	0.00301306	-2.51955
	2373	520	9	left	AUDv	AUDv6a	MAPT KI	12a	F	0	-3
	2374	520	9	left	AUDv	AUDv6a	MAPT KI	42ab	F	0	-3
	2381	520	9	left	AUDv	AUDv6a	MAPT KI	42ab	M	0.0415385	-1.38144
	2382	520	9	left	AUDv	AUDv6a	MAPT KI	42ab	M	0.00416221	-2.37963
	2383	520	9	left	AUDv	AUDv6a	MAPT KI	42ab	F	0	-3
	2384	520	9	left	AUDv	AUDv6a	MAPT KI	42ab	F	0	-3
	2385	520	9	left	AUDv	AUDv6a	MAPT KI	42ab	F	0.00301386	-2.51944
	2476	520	9	left	AUDv	AUDv6a	MAPT KI	AD tau	M	0.0607443	-1.21642
	2477	520	9	left	AUDv	AUDv6a	MAPT KI	AD tau	M	0.0161715	-1.79098
	2479	520	9	left	AUDv	AUDv6a	MAPT KI	AD tau	F	0.00614811	-2.21055
	2480	520	9	left	AUDv	AUDv6a	MAPT KI	AD tau	M	0.138374	-0.858915
	2481	520	9	left	AUDv	AUDv6a	MAPT KI	AD tau	M	0.0982618	-1.00757
	2482	520	9	left	AUDv	AUDv6a	MAPT KI	AD tau	F	0.0598311	-1.223
	2483	520	9	left	AUDv	AUDv6a	MAPT KI	AD tau	F	0.104176	-0.982192
	2484	520	9	left	AUDv	AUDv6a	MAPT KI	AD tau	F	0.0518245	-1.28538
	2311	598	9	left	AUDv	AUDv6b	MAPT KI	4a	M	0.0120086	-1.92015
	2312	598	9	left	AUDv	AUDv6b	MAPT KI	4a	M	0.00864136	-2.06292
	2314	598	9	left	AUDv	AUDv6b	MAPT KI	4a	F	0.0531637	-1.2743
	2315	598	9	left	AUDv	AUDv6b	MAPT KI	4a	F	0.58483	-0.232963
	2316	598	9	left	AUDv	AUDv6b	MAPT KI	4a	F	0	-3
	2317	598	9	left	AUDv	AUDv6b	MAPT KI	4a	F	0.148202	-0.829117
	2355	598	9	left	AUDv	AUDv6b	MAPT KI	4a	M	1.00672	0.00291139
	2356	598	9	left	AUDv	AUDv6b	MAPT KI	4a	M	0.0241048	-1.61772
	2364	598	9	left	AUDv	AUDv6b	MAPT KI	12a	M	0	-3
	2365	598	9	left	AUDv	AUDv6b	MAPT KI	12a	M	0	-3
	2366	598	9	left	AUDv	AUDv6b	MAPT KI	12a	M	0.00777856	-2.10854
	2367	598	9	left	AUDv	AUDv6b	MAPT KI	12a	M	0	-3
	2368	598	9	left	AUDv	AUDv6b	MAPT KI	42ab	M	0.00908043	-2.04142
	2369	598	9	left	AUDv	AUDv6b	MAPT KI	42ab	M	0.0876021	-1.05744
	2370	598	9	left	AUDv	AUDv6b	MAPT KI	12a	F	0	-3
	2371	598	9	left	AUDv	AUDv6b	MAPT KI	12a	F	0	-3
	2372	598	9	left	AUDv	AUDv6b	MAPT KI	12a	F	0	-3
	2373	598	9	left	AUDv	AUDv6b	MAPT KI	12a	F	0	-3
	2374	598	9	left	AUDv	AUDv6b	MAPT KI	42ab	F	0.0228051	-1.64178
	2381	598	9	left	AUDv	AUDv6b	MAPT KI	42ab	M	0	-3
	2382	598	9	left	AUDv	AUDv6b	MAPT KI	42ab	M	0	-3
	2383	598	9	left	AUDv	AUDv6b	MAPT KI	42ab	F	0	-3
	2384	598	9	left	AUDv	AUDv6b	MAPT KI	42ab	F	0	-3
	2385	598	9	left	AUDv	AUDv6b	MAPT KI	42ab	F	0	-3
	2476	598	9	left	AUDv	AUDv6b	MAPT KI	AD tau	M	0.0151872	-1.81824
	2477	598	9	left	AUDv	AUDv6b	MAPT KI	AD tau	M	0.0881673	-1.05464
	2479	598	9	left	AUDv	AUDv6b	MAPT KI	AD tau	F	0	-3
	2480	598	9	left	AUDv	AUDv6b	MAPT KI	AD tau	M	0.133356	-0.874953
	2481	598	9	left	AUDv	AUDv6b	MAPT KI	AD tau	M	0.14284	-0.845119
	2482	598	9	left	AUDv	AUDv6b	MAPT KI	AD tau	F	0.244066	-0.612475
	2483	598	9	left	AUDv	AUDv6b	MAPT KI	AD tau	F	1.20614	0.0814023
	2484	598	9	left	AUDv	AUDv6b	MAPT KI	AD tau	F	0.0196585	-1.70623
	2311	482	9	left	bic	bic	MAPT KI	4a	M	0.0104493	-1.9805
	2312	482	9	left	bic	bic	MAPT KI	4a	M	0.0241981	-1.61604
	2314	482	9	left	bic	bic	MAPT KI	4a	F	0.0204728	-1.68861
	2315	482	9	left	bic	bic	MAPT KI	4a	F	0.00632663	-2.19814
	2316	482	9	left	bic	bic	MAPT KI	4a	F	0.0224456	-1.64867
	2317	482	9	left	bic	bic	MAPT KI	4a	F	0.121997	-0.913617
	2355	482	9	left	bic	bic	MAPT KI	4a	M	0.0195416	-1.70882
	2356	482	9	left	bic	bic	MAPT KI	4a	M	0.00695052	-2.15736
	2364	482	9	left	bic	bic	MAPT KI	12a	M	0	-3
	2365	482	9	left	bic	bic	MAPT KI	12a	M	0	-3
	2366	482	9	left	bic	bic	MAPT KI	12a	M	0	-3
	2367	482	9	left	bic	bic	MAPT KI	12a	M	0	-3
	2368	482	9	left	bic	bic	MAPT KI	42ab	M	0.000494997	-3
	2369	482	9	left	bic	bic	MAPT KI	42ab	M	0	-3
	2370	482	9	left	bic	bic	MAPT KI	12a	F	0.00339516	-2.46786
	2371	482	9	left	bic	bic	MAPT KI	12a	F	0	-3
	2372	482	9	left	bic	bic	MAPT KI	12a	F	0	-3
	2373	482	9	left	bic	bic	MAPT KI	12a	F	0	-3
	2374	482	9	left	bic	bic	MAPT KI	42ab	F	0.00497461	-2.30237
	2381	482	9	left	bic	bic	MAPT KI	42ab	M	0.00205237	-2.68563
	2382	482	9	left	bic	bic	MAPT KI	42ab	M	0.00150776	-2.8188
	2383	482	9	left	bic	bic	MAPT KI	42ab	F	0.0327887	-1.48414
	2384	482	9	left	bic	bic	MAPT KI	42ab	F	0.00132493	-2.87454
	2385	482	9	left	bic	bic	MAPT KI	42ab	F	0.00773767	-2.11083
	2476	482	9	left	bic	bic	MAPT KI	AD tau	M	0.00320022	-2.49346
	2477	482	9	left	bic	bic	MAPT KI	AD tau	M	0.040892	-1.38826
	2479	482	9	left	bic	bic	MAPT KI	AD tau	F	0.0232867	-1.63271
	2480	482	9	left	bic	bic	MAPT KI	AD tau	M	0.00807416	-2.09237
	2481	482	9	left	bic	bic	MAPT KI	AD tau	M	0.0208499	-1.68069
	2482	482	9	left	bic	bic	MAPT KI	AD tau	F	0.0115032	-1.9388
	2483	482	9	left	bic	bic	MAPT KI	AD tau	F	0.0148297	-1.82857
	2484	482	9	left	bic	bic	MAPT KI	AD tau	F	0.0379442	-1.42074
	2311	311	9	left	BLA	BLAp	MAPT KI	4a	M	0.00343425	-2.46291
	2312	311	9	left	BLA	BLAp	MAPT KI	4a	M	0.000278379	-3
	2314	311	9	left	BLA	BLAp	MAPT KI	4a	F	0.108165	-0.965871
	2315	311	9	left	BLA	BLAp	MAPT KI	4a	F	0.000636381	-3
	2316	311	9	left	BLA	BLAp	MAPT KI	4a	F	0.0012173	-2.91105
	2317	311	9	left	BLA	BLAp	MAPT KI	4a	F	0.0150349	-1.82261
	2355	311	9	left	BLA	BLAp	MAPT KI	4a	M	0.477712	-0.320825
	2356	311	9	left	BLA	BLAp	MAPT KI	4a	M	0.00515151	-2.28722
	2364	311	9	left	BLA	BLAp	MAPT KI	12a	M	0.000339712	-3
	2365	311	9	left	BLA	BLAp	MAPT KI	12a	M	0	-3
	2366	311	9	left	BLA	BLAp	MAPT KI	12a	M	0	-3
	2367	311	9	left	BLA	BLAp	MAPT KI	12a	M	0	-3
	2368	311	9	left	BLA	BLAp	MAPT KI	42ab	M	0.00149433	-2.82266
	2369	311	9	left	BLA	BLAp	MAPT KI	42ab	M	0.0100019	-1.99948
	2370	311	9	left	BLA	BLAp	MAPT KI	12a	F	0	-3
	2371	311	9	left	BLA	BLAp	MAPT KI	12a	F	0.000699853	-3
	2372	311	9	left	BLA	BLAp	MAPT KI	12a	F	0.000340677	-3
	2373	311	9	left	BLA	BLAp	MAPT KI	12a	F	0.000456711	-3
	2374	311	9	left	BLA	BLAp	MAPT KI	42ab	F	0	-3
	2381	311	9	left	BLA	BLAp	MAPT KI	42ab	M	0.0124793	-1.90346
	2382	311	9	left	BLA	BLAp	MAPT KI	42ab	M	0.0336764	-1.47254
	2383	311	9	left	BLA	BLAp	MAPT KI	42ab	F	0.00148933	-2.8241
	2385	311	9	left	BLA	BLAp	MAPT KI	42ab	F	0.00132474	-2.8746
	2476	311	9	left	BLA	BLAp	MAPT KI	AD tau	M	0.22035	-0.656866
	2477	311	9	left	BLA	BLAp	MAPT KI	AD tau	M	0.362105	-0.441153
	2479	311	9	left	BLA	BLAp	MAPT KI	AD tau	F	0.0431414	-1.36501
	2480	311	9	left	BLA	BLAp	MAPT KI	AD tau	M	0.282134	-0.549529
	2481	311	9	left	BLA	BLAp	MAPT KI	AD tau	M	0.166397	-0.778829
	2482	311	9	left	BLA	BLAp	MAPT KI	AD tau	F	0.0984037	-1.00694
	2483	311	9	left	BLA	BLAp	MAPT KI	AD tau	F	0.533365	-0.272967
	2484	311	9	left	BLA	BLAp	MAPT KI	AD tau	F	0.211759	-0.674137
	2356	451	9	left	BLA	BLAv	MAPT KI	4a	M	0	-3
	2311	334	9	left	BMA	BMAp	MAPT KI	4a	M	0.00287093	-2.54047
	2312	334	9	left	BMA	BMAp	MAPT KI	4a	M	0.00918001	-2.03668
	2314	334	9	left	BMA	BMAp	MAPT KI	4a	F	0.00177362	-2.7487
	2315	334	9	left	BMA	BMAp	MAPT KI	4a	F	0.00422201	-2.37345
	2316	334	9	left	BMA	BMAp	MAPT KI	4a	F	0.0128413	-1.89105
	2317	334	9	left	BMA	BMAp	MAPT KI	4a	F	0.0108585	-1.96383
	2355	334	9	left	BMA	BMAp	MAPT KI	4a	M	0.560116	-0.251714
	2356	334	9	left	BMA	BMAp	MAPT KI	4a	M	0.00130991	-2.87946
	2364	334	9	left	BMA	BMAp	MAPT KI	12a	M	0	-3
	2367	334	9	left	BMA	BMAp	MAPT KI	12a	M	0	-3
	2368	334	9	left	BMA	BMAp	MAPT KI	42ab	M	0	-3
	2369	334	9	left	BMA	BMAp	MAPT KI	42ab	M	0.00140662	-2.84875
	2370	334	9	left	BMA	BMAp	MAPT KI	12a	F	0.00343827	-2.4624
	2371	334	9	left	BMA	BMAp	MAPT KI	12a	F	0	-3
	2372	334	9	left	BMA	BMAp	MAPT KI	12a	F	0	-3
	2373	334	9	left	BMA	BMAp	MAPT KI	12a	F	0	-3
	2383	334	9	left	BMA	BMAp	MAPT KI	42ab	F	0	-3
	2476	334	9	left	BMA	BMAp	MAPT KI	AD tau	M	0.253831	-0.595438
	2477	334	9	left	BMA	BMAp	MAPT KI	AD tau	M	1.48282	0.171092
	2479	334	9	left	BMA	BMAp	MAPT KI	AD tau	F	0.0638873	-1.19452
	2481	334	9	left	BMA	BMAp	MAPT KI	AD tau	M	0.023058	-1.63699
	2311	916	9	left	bsc	bsc	MAPT KI	4a	M	0.0475188	-1.32304
	2312	916	9	left	bsc	bsc	MAPT KI	4a	M	0	-3
	2314	916	9	left	bsc	bsc	MAPT KI	4a	F	0.0140889	-1.85081
	2315	916	9	left	bsc	bsc	MAPT KI	4a	F	0.00619181	-2.20748
	2316	916	9	left	bsc	bsc	MAPT KI	4a	F	0.00511703	-2.29013
	2317	916	9	left	bsc	bsc	MAPT KI	4a	F	0.0126024	-1.8992
	2355	916	9	left	bsc	bsc	MAPT KI	4a	M	0.040814	-1.38908
	2356	916	9	left	bsc	bsc	MAPT KI	4a	M	0.00232965	-2.63085
	2364	916	9	left	bsc	bsc	MAPT KI	12a	M	0	-3
	2365	916	9	left	bsc	bsc	MAPT KI	12a	M	0	-3
	2366	916	9	left	bsc	bsc	MAPT KI	12a	M	0	-3
	2367	916	9	left	bsc	bsc	MAPT KI	12a	M	0	-3
	2368	916	9	left	bsc	bsc	MAPT KI	42ab	M	0.000747809	-3
	2369	916	9	left	bsc	bsc	MAPT KI	42ab	M	0.00173224	-2.75889
	2370	916	9	left	bsc	bsc	MAPT KI	12a	F	0	-3
	2371	916	9	left	bsc	bsc	MAPT KI	12a	F	0	-3
	2372	916	9	left	bsc	bsc	MAPT KI	12a	F	0	-3
	2373	916	9	left	bsc	bsc	MAPT KI	12a	F	0	-3
	2374	916	9	left	bsc	bsc	MAPT KI	42ab	F	0.016158	-1.79134
	2381	916	9	left	bsc	bsc	MAPT KI	42ab	M	0	-3
	2382	916	9	left	bsc	bsc	MAPT KI	42ab	M	0.0056581	-2.24656
	2383	916	9	left	bsc	bsc	MAPT KI	42ab	F	0.00102033	-2.98703
	2384	916	9	left	bsc	bsc	MAPT KI	42ab	F	0	-3
	2385	916	9	left	bsc	bsc	MAPT KI	42ab	F	0	-3
	2476	916	9	left	bsc	bsc	MAPT KI	AD tau	M	0.0916365	-1.03788
	2477	916	9	left	bsc	bsc	MAPT KI	AD tau	M	0.0275837	-1.55919
	2479	916	9	left	bsc	bsc	MAPT KI	AD tau	F	0.095439	-1.02023
	2480	916	9	left	bsc	bsc	MAPT KI	AD tau	M	0.00447741	-2.348
	2481	916	9	left	bsc	bsc	MAPT KI	AD tau	M	0.0173825	-1.75964
	2482	916	9	left	bsc	bsc	MAPT KI	AD tau	F	0.0467933	-1.32972
	2483	916	9	left	bsc	bsc	MAPT KI	AD tau	F	0.0339172	-1.46945
	2484	916	9	left	bsc	bsc	MAPT KI	AD tau	F	0.128174	-0.892167
	2311	382	9	left	CA1	CA1	MAPT KI	4a	M	0.005776	-2.23762
	2312	382	9	left	CA1	CA1	MAPT KI	4a	M	0.00379149	-2.42005
	2314	382	9	left	CA1	CA1	MAPT KI	4a	F	0.0093015	-2.03098
	2315	382	9	left	CA1	CA1	MAPT KI	4a	F	0.00768165	-2.11398
	2316	382	9	left	CA1	CA1	MAPT KI	4a	F	0.00309272	-2.50826
	2317	382	9	left	CA1	CA1	MAPT KI	4a	F	0.00743106	-2.12837
	2355	382	9	left	CA1	CA1	MAPT KI	4a	M	0.00870566	-2.0597
	2356	382	9	left	CA1	CA1	MAPT KI	4a	M	0.00193162	-2.71184
	2364	382	9	left	CA1	CA1	MAPT KI	12a	M	0.000916503	-3
	2365	382	9	left	CA1	CA1	MAPT KI	12a	M	0.00185409	-2.72953
	2366	382	9	left	CA1	CA1	MAPT KI	12a	M	0.00121901	-2.91044
	2367	382	9	left	CA1	CA1	MAPT KI	12a	M	0.000914125	-3
	2368	382	9	left	CA1	CA1	MAPT KI	42ab	M	0.00478088	-2.31958
	2369	382	9	left	CA1	CA1	MAPT KI	42ab	M	0.00389834	-2.40801
	2370	382	9	left	CA1	CA1	MAPT KI	12a	F	0.0017898	-2.74478
	2371	382	9	left	CA1	CA1	MAPT KI	12a	F	0.00109064	-2.95836
	2372	382	9	left	CA1	CA1	MAPT KI	12a	F	0.00147124	-2.82937
	2373	382	9	left	CA1	CA1	MAPT KI	12a	F	0.00133225	-2.87217
	2374	382	9	left	CA1	CA1	MAPT KI	42ab	F	0.00272725	-2.56269
	2381	382	9	left	CA1	CA1	MAPT KI	42ab	M	0.00580618	-2.23536
	2382	382	9	left	CA1	CA1	MAPT KI	42ab	M	0.00319509	-2.49416
	2383	382	9	left	CA1	CA1	MAPT KI	42ab	F	0.00215527	-2.66449
	2384	382	9	left	CA1	CA1	MAPT KI	42ab	F	0.00287352	-2.54008
	2385	382	9	left	CA1	CA1	MAPT KI	42ab	F	0.00333935	-2.47504
	2476	382	9	left	CA1	CA1	MAPT KI	AD tau	M	4.03069	0.60538
	2477	382	9	left	CA1	CA1	MAPT KI	AD tau	M	1.50141	0.176502
	2479	382	9	left	CA1	CA1	MAPT KI	AD tau	F	2.57294	0.410431
	2480	382	9	left	CA1	CA1	MAPT KI	AD tau	M	1.30156	0.114469
	2481	382	9	left	CA1	CA1	MAPT KI	AD tau	M	1.14561	0.0590406
	2482	382	9	left	CA1	CA1	MAPT KI	AD tau	F	1.80025	0.255334
	2483	382	9	left	CA1	CA1	MAPT KI	AD tau	F	7.23571	0.859482
	2484	382	9	left	CA1	CA1	MAPT KI	AD tau	F	2.07919	0.317897
	2311	423	9	left	CA2	CA2	MAPT KI	4a	M	0.000349711	-3
	2312	423	9	left	CA2	CA2	MAPT KI	4a	M	0.000657323	-3
	2314	423	9	left	CA2	CA2	MAPT KI	4a	F	0.00149933	-2.82122
	2315	423	9	left	CA2	CA2	MAPT KI	4a	F	0.000676616	-3
	2316	423	9	left	CA2	CA2	MAPT KI	4a	F	0.00178058	-2.74701
	2317	423	9	left	CA2	CA2	MAPT KI	4a	F	0.00755386	-2.12126
	2355	423	9	left	CA2	CA2	MAPT KI	4a	M	0.00283262	-2.54628
	2356	423	9	left	CA2	CA2	MAPT KI	4a	M	0.00332186	-2.47731
	2364	423	9	left	CA2	CA2	MAPT KI	12a	M	0.000861279	-3
	2365	423	9	left	CA2	CA2	MAPT KI	12a	M	0	-3
	2367	423	9	left	CA2	CA2	MAPT KI	12a	M	0	-3
	2368	423	9	left	CA2	CA2	MAPT KI	42ab	M	0.00518721	-2.28423
	2369	423	9	left	CA2	CA2	MAPT KI	42ab	M	0	-3
	2370	423	9	left	CA2	CA2	MAPT KI	12a	F	0	-3
	2371	423	9	left	CA2	CA2	MAPT KI	12a	F	0	-3
	2372	423	9	left	CA2	CA2	MAPT KI	12a	F	0	-3
	2373	423	9	left	CA2	CA2	MAPT KI	12a	F	0	-3
	2374	423	9	left	CA2	CA2	MAPT KI	42ab	F	0	-3
	2381	423	9	left	CA2	CA2	MAPT KI	42ab	M	0	-3
	2383	423	9	left	CA2	CA2	MAPT KI	42ab	F	0	-3
	2476	423	9	left	CA2	CA2	MAPT KI	AD tau	M	13.9765	1.1454
	2477	423	9	left	CA2	CA2	MAPT KI	AD tau	M	1.28802	0.109925
	2479	423	9	left	CA2	CA2	MAPT KI	AD tau	F	1.78128	0.250735
	2480	423	9	left	CA2	CA2	MAPT KI	AD tau	M	0.604606	-0.218521
	2481	423	9	left	CA2	CA2	MAPT KI	AD tau	M	0.449733	-0.347035
	2482	423	9	left	CA2	CA2	MAPT KI	AD tau	F	0.440398	-0.356144
	2484	423	9	left	CA2	CA2	MAPT KI	AD tau	F	0.280045	-0.552756
	2311	463	9	left	CA3	CA3	MAPT KI	4a	M	0.00118478	-2.92271
	2312	463	9	left	CA3	CA3	MAPT KI	4a	M	0.00356805	-2.44635
	2314	463	9	left	CA3	CA3	MAPT KI	4a	F	0.0105233	-1.97744
	2315	463	9	left	CA3	CA3	MAPT KI	4a	F	0.0184505	-1.73376
	2316	463	9	left	CA3	CA3	MAPT KI	4a	F	0.00556661	-2.25363
	2317	463	9	left	CA3	CA3	MAPT KI	4a	F	0.0153775	-1.81283
	2355	463	9	left	CA3	CA3	MAPT KI	4a	M	0.0761113	-1.11849
	2356	463	9	left	CA3	CA3	MAPT KI	4a	M	0.000965744	-3
	2364	463	9	left	CA3	CA3	MAPT KI	12a	M	0.000297924	-3
	2365	463	9	left	CA3	CA3	MAPT KI	12a	M	0.000783761	-3
	2366	463	9	left	CA3	CA3	MAPT KI	12a	M	0.000526069	-3
	2367	463	9	left	CA3	CA3	MAPT KI	12a	M	0.00107114	-2.96612
	2368	463	9	left	CA3	CA3	MAPT KI	42ab	M	0.00282848	-2.54691
	2369	463	9	left	CA3	CA3	MAPT KI	42ab	M	0.00207816	-2.68024
	2370	463	9	left	CA3	CA3	MAPT KI	12a	F	0.00114504	-2.9374
	2371	463	9	left	CA3	CA3	MAPT KI	12a	F	0.000889245	-3
	2372	463	9	left	CA3	CA3	MAPT KI	12a	F	0.000734272	-3
	2373	463	9	left	CA3	CA3	MAPT KI	12a	F	0.000482075	-3
	2374	463	9	left	CA3	CA3	MAPT KI	42ab	F	0.00392976	-2.40453
	2381	463	9	left	CA3	CA3	MAPT KI	42ab	M	0.00262187	-2.57974
	2382	463	9	left	CA3	CA3	MAPT KI	42ab	M	0.00144343	-2.83761
	2383	463	9	left	CA3	CA3	MAPT KI	42ab	F	0.00513831	-2.28834
	2384	463	9	left	CA3	CA3	MAPT KI	42ab	F	0.00162886	-2.78546
	2385	463	9	left	CA3	CA3	MAPT KI	42ab	F	0.00760749	-2.11819
	2476	463	9	left	CA3	CA3	MAPT KI	AD tau	M	11.0786	1.04448
	2477	463	9	left	CA3	CA3	MAPT KI	AD tau	M	2.63331	0.420503
	2479	463	9	left	CA3	CA3	MAPT KI	AD tau	F	2.62124	0.418509
	2480	463	9	left	CA3	CA3	MAPT KI	AD tau	M	4.78706	0.68007
	2481	463	9	left	CA3	CA3	MAPT KI	AD tau	M	2.50923	0.399542
	2482	463	9	left	CA3	CA3	MAPT KI	AD tau	F	3.5244	0.547087
	2483	463	9	left	CA3	CA3	MAPT KI	AD tau	F	6.9471	0.841804
	2484	463	9	left	CA3	CA3	MAPT KI	AD tau	F	3.12615	0.495011
	2311	512	9	left	CB	CB	MAPT KI	4a	M	0.00448138	-2.34762
	2312	512	9	left	CB	CB	MAPT KI	4a	M	0.0397158	-1.40093
	2314	512	9	left	CB	CB	MAPT KI	4a	F	0.00651375	-2.1855
	2315	512	9	left	CB	CB	MAPT KI	4a	F	0	-3
	2316	512	9	left	CB	CB	MAPT KI	4a	F	0	-3
	2317	512	9	left	CB	CB	MAPT KI	4a	F	0	-3
	2355	512	9	left	CB	CB	MAPT KI	4a	M	0.0123749	-1.90711
	2356	512	9	left	CB	CB	MAPT KI	4a	M	0	-3
	2364	512	9	left	CB	CB	MAPT KI	12a	M	0	-3
	2365	512	9	left	CB	CB	MAPT KI	12a	M	0	-3
	2366	512	9	left	CB	CB	MAPT KI	12a	M	0	-3
	2367	512	9	left	CB	CB	MAPT KI	12a	M	0	-3
	2368	512	9	left	CB	CB	MAPT KI	42ab	M	0.00861711	-2.06413
	2369	512	9	left	CB	CB	MAPT KI	42ab	M	0	-3
	2370	512	9	left	CB	CB	MAPT KI	12a	F	0	-3
	2371	512	9	left	CB	CB	MAPT KI	12a	F	0	-3
	2372	512	9	left	CB	CB	MAPT KI	12a	F	0	-3
	2373	512	9	left	CB	CB	MAPT KI	12a	F	0	-3
	2374	512	9	left	CB	CB	MAPT KI	42ab	F	0.00124374	-2.90179
	2381	512	9	left	CB	CB	MAPT KI	42ab	M	0.00133797	-2.87032
	2382	512	9	left	CB	CB	MAPT KI	42ab	M	0	-3
	2383	512	9	left	CB	CB	MAPT KI	42ab	F	0.0030996	-2.5073
	2384	512	9	left	CB	CB	MAPT KI	42ab	F	0.00114469	-2.93754
	2385	512	9	left	CB	CB	MAPT KI	42ab	F	0	-3
	2476	512	9	left	CB	CB	MAPT KI	AD tau	M	0.014991	-1.82388
	2477	512	9	left	CB	CB	MAPT KI	AD tau	M	0.0183373	-1.73643
	2479	512	9	left	CB	CB	MAPT KI	AD tau	F	0.0184477	-1.73382
	2480	512	9	left	CB	CB	MAPT KI	AD tau	M	0.017321	-1.76118
	2481	512	9	left	CB	CB	MAPT KI	AD tau	M	0.0131997	-1.87911
	2482	512	9	left	CB	CB	MAPT KI	AD tau	F	0.00312622	-2.50359
	2483	512	9	left	CB	CB	MAPT KI	AD tau	F	0.0161384	-1.79187
	2484	512	9	left	CB	CB	MAPT KI	AD tau	F	0.0132394	-1.8778
	2484	633	9	left	cic	cic	MAPT KI	AD tau	F	0.00572996	-2.24109
	2311	940	9	left	cing	cing	MAPT KI	4a	M	0.0376462	-1.42416
	2312	940	9	left	cing	cing	MAPT KI	4a	M	0.00158919	-2.7961
	2314	940	9	left	cing	cing	MAPT KI	4a	F	0.0201701	-1.69508
	2315	940	9	left	cing	cing	MAPT KI	4a	F	0.0101135	-1.99467
	2316	940	9	left	cing	cing	MAPT KI	4a	F	0.0587818	-1.23068
	2317	940	9	left	cing	cing	MAPT KI	4a	F	0.450945	-0.345867
	2355	940	9	left	cing	cing	MAPT KI	4a	M	0.387588	-0.411619
	2356	940	9	left	cing	cing	MAPT KI	4a	M	0.117743	-0.929027
	2364	940	9	left	cing	cing	MAPT KI	12a	M	0	-3
	2365	940	9	left	cing	cing	MAPT KI	12a	M	0	-3
	2366	940	9	left	cing	cing	MAPT KI	12a	M	0	-3
	2367	940	9	left	cing	cing	MAPT KI	12a	M	0.000954971	-3
	2368	940	9	left	cing	cing	MAPT KI	42ab	M	0.0244085	-1.61228
	2369	940	9	left	cing	cing	MAPT KI	42ab	M	0.00993671	-2.00232
	2370	940	9	left	cing	cing	MAPT KI	12a	F	0	-3
	2371	940	9	left	cing	cing	MAPT KI	12a	F	0.00132806	-2.87352
	2372	940	9	left	cing	cing	MAPT KI	12a	F	0.00119008	-2.92079
	2373	940	9	left	cing	cing	MAPT KI	12a	F	0	-3
	2374	940	9	left	cing	cing	MAPT KI	42ab	F	0.0207256	-1.68328
	2381	940	9	left	cing	cing	MAPT KI	42ab	M	0.0296119	-1.52839
	2382	940	9	left	cing	cing	MAPT KI	42ab	M	0	-3
	2383	940	9	left	cing	cing	MAPT KI	42ab	F	0	-3
	2384	940	9	left	cing	cing	MAPT KI	42ab	F	0	-3
	2385	940	9	left	cing	cing	MAPT KI	42ab	F	0	-3
	2476	940	9	left	cing	cing	MAPT KI	AD tau	M	1.02768	0.0118604
	2477	940	9	left	cing	cing	MAPT KI	AD tau	M	0.131084	-0.882418
	2479	940	9	left	cing	cing	MAPT KI	AD tau	F	0.0227573	-1.64269
	2480	940	9	left	cing	cing	MAPT KI	AD tau	M	0.0629245	-1.20111
	2481	940	9	left	cing	cing	MAPT KI	AD tau	M	0.0934974	-1.02915
	2482	940	9	left	cing	cing	MAPT KI	AD tau	F	0.0866812	-1.06203
	2483	940	9	left	cing	cing	MAPT KI	AD tau	F	11.7311	1.06934
	2484	940	9	left	cing	cing	MAPT KI	AD tau	F	0.653479	-0.184762
	2311	591	9	left	CLI	CLI	MAPT KI	4a	M	0	-3
	2312	591	9	left	CLI	CLI	MAPT KI	4a	M	0	-3
	2314	591	9	left	CLI	CLI	MAPT KI	4a	F	0.0324923	-1.48809
	2316	591	9	left	CLI	CLI	MAPT KI	4a	F	0.00609884	-2.21404
	2317	591	9	left	CLI	CLI	MAPT KI	4a	F	1.00254	0.00110778
	2355	591	9	left	CLI	CLI	MAPT KI	4a	M	0.029702	-1.52707
	2356	591	9	left	CLI	CLI	MAPT KI	4a	M	0	-3
	2364	591	9	left	CLI	CLI	MAPT KI	12a	M	0	-3
	2365	591	9	left	CLI	CLI	MAPT KI	12a	M	0	-3
	2366	591	9	left	CLI	CLI	MAPT KI	12a	M	0	-3
	2367	591	9	left	CLI	CLI	MAPT KI	12a	M	0	-3
	2368	591	9	left	CLI	CLI	MAPT KI	42ab	M	0.00776706	-2.10918
	2369	591	9	left	CLI	CLI	MAPT KI	42ab	M	0	-3
	2370	591	9	left	CLI	CLI	MAPT KI	12a	F	0	-3
	2371	591	9	left	CLI	CLI	MAPT KI	12a	F	0	-3
	2372	591	9	left	CLI	CLI	MAPT KI	12a	F	0	-3
	2373	591	9	left	CLI	CLI	MAPT KI	12a	F	0	-3
	2374	591	9	left	CLI	CLI	MAPT KI	42ab	F	0.00264362	-2.57616
	2381	591	9	left	CLI	CLI	MAPT KI	42ab	M	0.0109059	-1.96194
	2382	591	9	left	CLI	CLI	MAPT KI	42ab	M	0	-3
	2383	591	9	left	CLI	CLI	MAPT KI	42ab	F	0.000317631	-3
	2384	591	9	left	CLI	CLI	MAPT KI	42ab	F	0.00413071	-2.38293
	2385	591	9	left	CLI	CLI	MAPT KI	42ab	F	0.00305971	-2.5129
	2480	591	9	left	CLI	CLI	MAPT KI	AD tau	M	0.195287	-0.709304
	2481	591	9	left	CLI	CLI	MAPT KI	AD tau	M	0.803625	-0.0949411
	2482	591	9	left	CLI	CLI	MAPT KI	AD tau	F	0	-3
	2483	591	9	left	CLI	CLI	MAPT KI	AD tau	F	0.241289	-0.617444
	2484	591	9	left	CLI	CLI	MAPT KI	AD tau	F	0.206906	-0.684207
	2311	655	9	left	COAp	COApl	MAPT KI	4a	M	0.00291306	-2.53416
	2312	655	9	left	COAp	COApl	MAPT KI	4a	M	0.00579857	-2.23593
	2314	655	9	left	COAp	COApl	MAPT KI	4a	F	0.00496789	-2.30295
	2315	655	9	left	COAp	COApl	MAPT KI	4a	F	0.00322782	-2.48975
	2316	655	9	left	COAp	COApl	MAPT KI	4a	F	0.00329897	-2.48031
	2317	655	9	left	COAp	COApl	MAPT KI	4a	F	0.0129033	-1.88896
	2355	655	9	left	COAp	COApl	MAPT KI	4a	M	0.456845	-0.340221
	2356	655	9	left	COAp	COApl	MAPT KI	4a	M	0.00301145	-2.51979
	2364	655	9	left	COAp	COApl	MAPT KI	12a	M	0.00110844	-2.95139
	2365	655	9	left	COAp	COApl	MAPT KI	12a	M	0.000320608	-3
	2366	655	9	left	COAp	COApl	MAPT KI	12a	M	0	-3
	2367	655	9	left	COAp	COApl	MAPT KI	12a	M	0	-3
	2368	655	9	left	COAp	COApl	MAPT KI	42ab	M	0.0525309	-1.2795
	2369	655	9	left	COAp	COApl	MAPT KI	42ab	M	0.0196437	-1.70656
	2370	655	9	left	COAp	COApl	MAPT KI	12a	F	0.0010866	-2.95995
	2371	655	9	left	COAp	COApl	MAPT KI	12a	F	0.000146537	-3
	2372	655	9	left	COAp	COApl	MAPT KI	12a	F	0.000296167	-3
	2373	655	9	left	COAp	COApl	MAPT KI	12a	F	0.000769957	-3
	2374	655	9	left	COAp	COApl	MAPT KI	42ab	F	0.00750137	-2.12428
	2381	655	9	left	COAp	COApl	MAPT KI	42ab	M	0.142817	-0.845189
	2382	655	9	left	COAp	COApl	MAPT KI	42ab	M	0.00175159	-2.7541
	2383	655	9	left	COAp	COApl	MAPT KI	42ab	F	0.00185229	-2.72995
	2384	655	9	left	COAp	COApl	MAPT KI	42ab	F	0.0455567	-1.34135
	2385	655	9	left	COAp	COApl	MAPT KI	42ab	F	0.00958861	-2.01779
	2476	655	9	left	COAp	COApl	MAPT KI	AD tau	M	0.237476	-0.624362
	2477	655	9	left	COAp	COApl	MAPT KI	AD tau	M	3.42245	0.534338
	2479	655	9	left	COAp	COApl	MAPT KI	AD tau	F	0.16068	-0.79401
	2480	655	9	left	COAp	COApl	MAPT KI	AD tau	M	1.75196	0.243528
	2481	655	9	left	COAp	COApl	MAPT KI	AD tau	M	1.60074	0.204322
	2482	655	9	left	COAp	COApl	MAPT KI	AD tau	F	1.02705	0.0115979
	2483	655	9	left	COAp	COApl	MAPT KI	AD tau	F	0.153164	-0.814814
	2484	655	9	left	COAp	COApl	MAPT KI	AD tau	F	1.70895	0.232732
	2311	663	9	left	COAp	COApm	MAPT KI	4a	M	0.00239343	-2.61917
	2312	663	9	left	COAp	COApm	MAPT KI	4a	M	0.00789026	-2.10236
	2314	663	9	left	COAp	COApm	MAPT KI	4a	F	0.00587561	-2.23021
	2315	663	9	left	COAp	COApm	MAPT KI	4a	F	0.00160294	-2.79238
	2316	663	9	left	COAp	COApm	MAPT KI	4a	F	0.00307404	-2.51088
	2317	663	9	left	COAp	COApm	MAPT KI	4a	F	0.00896831	-2.04681
	2355	663	9	left	COAp	COApm	MAPT KI	4a	M	0.218684	-0.660162
	2356	663	9	left	COAp	COApm	MAPT KI	4a	M	0.00425245	-2.37034
	2364	663	9	left	COAp	COApm	MAPT KI	12a	M	0.000759626	-3
	2365	663	9	left	COAp	COApm	MAPT KI	12a	M	0	-3
	2366	663	9	left	COAp	COApm	MAPT KI	12a	M	0.00039308	-3
	2367	663	9	left	COAp	COApm	MAPT KI	12a	M	0.000216368	-3
	2368	663	9	left	COAp	COApm	MAPT KI	42ab	M	0.0391677	-1.40696
	2369	663	9	left	COAp	COApm	MAPT KI	42ab	M	0.0171749	-1.76485
	2370	663	9	left	COAp	COApm	MAPT KI	12a	F	0	-3
	2371	663	9	left	COAp	COApm	MAPT KI	12a	F	0.000374728	-3
	2372	663	9	left	COAp	COApm	MAPT KI	12a	F	0.000102936	-3
	2373	663	9	left	COAp	COApm	MAPT KI	12a	F	0.00220676	-2.65428
	2374	663	9	left	COAp	COApm	MAPT KI	42ab	F	0.0328231	-1.48369
	2381	663	9	left	COAp	COApm	MAPT KI	42ab	M	0.0256756	-1.59031
	2382	663	9	left	COAp	COApm	MAPT KI	42ab	M	0.000907431	-3
	2383	663	9	left	COAp	COApm	MAPT KI	42ab	F	0.0125589	-1.9007
	2384	663	9	left	COAp	COApm	MAPT KI	42ab	F	0.0746405	-1.12697
	2385	663	9	left	COAp	COApm	MAPT KI	42ab	F	0.00127153	-2.89227
	2476	663	9	left	COAp	COApm	MAPT KI	AD tau	M	0.0959088	-1.0181
	2477	663	9	left	COAp	COApm	MAPT KI	AD tau	M	1.7151	0.234291
	2479	663	9	left	COAp	COApm	MAPT KI	AD tau	F	0.0363254	-1.43967
	2480	663	9	left	COAp	COApm	MAPT KI	AD tau	M	0.178969	-0.747197
	2481	663	9	left	COAp	COApm	MAPT KI	AD tau	M	1.06214	0.0261874
	2482	663	9	left	COAp	COApm	MAPT KI	AD tau	F	0.361388	-0.442014
	2483	663	9	left	COAp	COApm	MAPT KI	AD tau	F	0.110704	-0.955797
	2484	663	9	left	COAp	COApm	MAPT KI	AD tau	F	0.428667	-0.367869
	2311	924	9	left	cpd	cpd	MAPT KI	4a	M	0.00189413	-2.7203
	2312	924	9	left	cpd	cpd	MAPT KI	4a	M	0.00213578	-2.66842
	2314	924	9	left	cpd	cpd	MAPT KI	4a	F	0.00515381	-2.28703
	2315	924	9	left	cpd	cpd	MAPT KI	4a	F	0.0201629	-1.69523
	2316	924	9	left	cpd	cpd	MAPT KI	4a	F	0.00287838	-2.53935
	2317	924	9	left	cpd	cpd	MAPT KI	4a	F	0.0214925	-1.66751
	2355	924	9	left	cpd	cpd	MAPT KI	4a	M	0.0948017	-1.02314
	2356	924	9	left	cpd	cpd	MAPT KI	4a	M	0.00124489	-2.90139
	2364	924	9	left	cpd	cpd	MAPT KI	12a	M	0.000179899	-3
	2365	924	9	left	cpd	cpd	MAPT KI	12a	M	0.000989835	-3
	2366	924	9	left	cpd	cpd	MAPT KI	12a	M	0.000435474	-3
	2367	924	9	left	cpd	cpd	MAPT KI	12a	M	9.94782e-05	-3
	2368	924	9	left	cpd	cpd	MAPT KI	42ab	M	0.00135791	-2.86394
	2369	924	9	left	cpd	cpd	MAPT KI	42ab	M	0.00740178	-2.13008
	2370	924	9	left	cpd	cpd	MAPT KI	12a	F	0.000489842	-3
	2371	924	9	left	cpd	cpd	MAPT KI	12a	F	0.00040444	-3
	2372	924	9	left	cpd	cpd	MAPT KI	12a	F	0.000265919	-3
	2373	924	9	left	cpd	cpd	MAPT KI	12a	F	0.000175759	-3
	2374	924	9	left	cpd	cpd	MAPT KI	42ab	F	0.00182864	-2.7355
	2381	924	9	left	cpd	cpd	MAPT KI	42ab	M	0.00689365	-2.16092
	2382	924	9	left	cpd	cpd	MAPT KI	42ab	M	0.00272982	-2.56228
	2383	924	9	left	cpd	cpd	MAPT KI	42ab	F	0.00115228	-2.93469
	2384	924	9	left	cpd	cpd	MAPT KI	42ab	F	0.00013077	-3
	2385	924	9	left	cpd	cpd	MAPT KI	42ab	F	0.00235407	-2.62634
	2476	924	9	left	cpd	cpd	MAPT KI	AD tau	M	0.440979	-0.355572
	2477	924	9	left	cpd	cpd	MAPT KI	AD tau	M	0.0788243	-1.10328
	2479	924	9	left	cpd	cpd	MAPT KI	AD tau	F	0.0249094	-1.60346
	2480	924	9	left	cpd	cpd	MAPT KI	AD tau	M	0.14193	-0.847895
	2481	924	9	left	cpd	cpd	MAPT KI	AD tau	M	0.0457103	-1.33989
	2482	924	9	left	cpd	cpd	MAPT KI	AD tau	F	0.185535	-0.731551
	2483	924	9	left	cpd	cpd	MAPT KI	AD tau	F	0.281718	-0.55017
	2484	924	9	left	cpd	cpd	MAPT KI	AD tau	F	0.050847	-1.29365
	2311	679	9	left	CS	CS	MAPT KI	4a	M	0.0592087	-1.22754
	2312	679	9	left	CS	CS	MAPT KI	4a	M	0.0306671	-1.51319
	2314	679	9	left	CS	CS	MAPT KI	4a	F	0.0638281	-1.19492
	2315	679	9	left	CS	CS	MAPT KI	4a	F	0.0246423	-1.60814
	2316	679	9	left	CS	CS	MAPT KI	4a	F	0.0455332	-1.34158
	2317	679	9	left	CS	CS	MAPT KI	4a	F	0.021128	-1.67494
	2355	679	9	left	CS	CS	MAPT KI	4a	M	0.031181	-1.50597
	2356	679	9	left	CS	CS	MAPT KI	4a	M	0.00446384	-2.34932
	2364	679	9	left	CS	CS	MAPT KI	12a	M	0	-3
	2365	679	9	left	CS	CS	MAPT KI	12a	M	0	-3
	2366	679	9	left	CS	CS	MAPT KI	12a	M	0	-3
	2367	679	9	left	CS	CS	MAPT KI	12a	M	0	-3
	2368	679	9	left	CS	CS	MAPT KI	42ab	M	0.0114479	-1.9409
	2370	679	9	left	CS	CS	MAPT KI	12a	F	0	-3
	2373	679	9	left	CS	CS	MAPT KI	12a	F	0	-3
	2374	679	9	left	CS	CS	MAPT KI	42ab	F	0.0311008	-1.50709
	2381	679	9	left	CS	CS	MAPT KI	42ab	M	0.00392418	-2.40515
	2382	679	9	left	CS	CS	MAPT KI	42ab	M	0.00401462	-2.39527
	2383	679	9	left	CS	CS	MAPT KI	42ab	F	0.0231918	-1.63448
	2384	679	9	left	CS	CS	MAPT KI	42ab	F	0.00530745	-2.2743
	2385	679	9	left	CS	CS	MAPT KI	42ab	F	0.00338585	-2.46905
	2476	679	9	left	CS	CS	MAPT KI	AD tau	M	0.722132	-0.141377
	2477	679	9	left	CS	CS	MAPT KI	AD tau	M	0.772671	-0.112
	2479	679	9	left	CS	CS	MAPT KI	AD tau	F	1.30037	0.114069
	2480	679	9	left	CS	CS	MAPT KI	AD tau	M	0.70035	-0.154679
	2481	679	9	left	CS	CS	MAPT KI	AD tau	M	0.26866	-0.570781
	2482	679	9	left	CS	CS	MAPT KI	AD tau	F	0.510674	-0.291848
	2483	679	9	left	CS	CS	MAPT KI	AD tau	F	0.233817	-0.631105
	2484	679	9	left	CS	CS	MAPT KI	AD tau	F	0.387496	-0.411722
	2312	336	9	left	csc	csc	MAPT KI	4a	M	0	-3
	2314	336	9	left	csc	csc	MAPT KI	4a	F	0	-3
	2317	336	9	left	csc	csc	MAPT KI	4a	F	0.00976636	-2.00982
	2355	336	9	left	csc	csc	MAPT KI	4a	M	0.0378699	-1.42159
	2356	336	9	left	csc	csc	MAPT KI	4a	M	0.00666484	-2.17556
	2364	336	9	left	csc	csc	MAPT KI	12a	M	0	-3
	2365	336	9	left	csc	csc	MAPT KI	12a	M	0	-3
	2370	336	9	left	csc	csc	MAPT KI	12a	F	0	-3
	2373	336	9	left	csc	csc	MAPT KI	12a	F	0	-3
	2374	336	9	left	csc	csc	MAPT KI	42ab	F	0	-3
	2383	336	9	left	csc	csc	MAPT KI	42ab	F	0	-3
	2476	336	9	left	csc	csc	MAPT KI	AD tau	M	0.0831602	-1.08003
	2477	336	9	left	csc	csc	MAPT KI	AD tau	M	0.0621664	-1.20637
	2481	336	9	left	csc	csc	MAPT KI	AD tau	M	0.0570114	-1.24396
	2482	336	9	left	csc	csc	MAPT KI	AD tau	F	0.0691001	-1.16046
	2484	336	9	left	csc	csc	MAPT KI	AD tau	F	0.0225352	-1.64695
	2311	784	9	left	cst	cst	MAPT KI	4a	M	0.0012612	-2.89579
	2312	784	9	left	cst	cst	MAPT KI	4a	M	0	-3
	2314	784	9	left	cst	cst	MAPT KI	4a	F	0.00564376	-2.24766
	2315	784	9	left	cst	cst	MAPT KI	4a	F	0.00142702	-2.84254
	2316	784	9	left	cst	cst	MAPT KI	4a	F	0	-3
	2317	784	9	left	cst	cst	MAPT KI	4a	F	0.0105489	-1.97638
	2355	784	9	left	cst	cst	MAPT KI	4a	M	0.0027521	-2.55876
	2356	784	9	left	cst	cst	MAPT KI	4a	M	0	-3
	2364	784	9	left	cst	cst	MAPT KI	12a	M	0	-3
	2365	784	9	left	cst	cst	MAPT KI	12a	M	0	-3
	2366	784	9	left	cst	cst	MAPT KI	12a	M	0	-3
	2367	784	9	left	cst	cst	MAPT KI	12a	M	0	-3
	2368	784	9	left	cst	cst	MAPT KI	42ab	M	0	-3
	2369	784	9	left	cst	cst	MAPT KI	42ab	M	0.0042731	-2.36824
	2370	784	9	left	cst	cst	MAPT KI	12a	F	0	-3
	2372	784	9	left	cst	cst	MAPT KI	12a	F	0	-3
	2373	784	9	left	cst	cst	MAPT KI	12a	F	0	-3
	2374	784	9	left	cst	cst	MAPT KI	42ab	F	0.00139414	-2.85259
	2381	784	9	left	cst	cst	MAPT KI	42ab	M	0	-3
	2382	784	9	left	cst	cst	MAPT KI	42ab	M	0	-3
	2383	784	9	left	cst	cst	MAPT KI	42ab	F	0	-3
	2384	784	9	left	cst	cst	MAPT KI	42ab	F	0	-3
	2385	784	9	left	cst	cst	MAPT KI	42ab	F	0.00202847	-2.6907
	2476	784	9	left	cst	cst	MAPT KI	AD tau	M	0.00346996	-2.45843
	2477	784	9	left	cst	cst	MAPT KI	AD tau	M	0.00729331	-2.13648
	2479	784	9	left	cst	cst	MAPT KI	AD tau	F	0.00274879	-2.55928
	2480	784	9	left	cst	cst	MAPT KI	AD tau	M	0	-3
	2481	784	9	left	cst	cst	MAPT KI	AD tau	M	0.00651064	-2.18571
	2482	784	9	left	cst	cst	MAPT KI	AD tau	F	0.0139685	-1.85454
	2483	784	9	left	cst	cst	MAPT KI	AD tau	F	0.0012684	-2.89333
	2484	784	9	left	cst	cst	MAPT KI	AD tau	F	0.0018543	-2.72948
	2311	703	9	left	CTXsp	CTXsp	MAPT KI	4a	M	0.0507394	-1.29457
	2312	703	9	left	CTXsp	CTXsp	MAPT KI	4a	M	0.053165	-1.27429
	2314	703	9	left	CTXsp	CTXsp	MAPT KI	4a	F	0.0172248	-1.76359
	2315	703	9	left	CTXsp	CTXsp	MAPT KI	4a	F	0	-3
	2316	703	9	left	CTXsp	CTXsp	MAPT KI	4a	F	0.0116417	-1.93361
	2317	703	9	left	CTXsp	CTXsp	MAPT KI	4a	F	0.059641	-1.22438
	2355	703	9	left	CTXsp	CTXsp	MAPT KI	4a	M	0.369193	-0.432735
	2356	703	9	left	CTXsp	CTXsp	MAPT KI	4a	M	0.00149877	-2.82138
	2364	703	9	left	CTXsp	CTXsp	MAPT KI	12a	M	0	-3
	2365	703	9	left	CTXsp	CTXsp	MAPT KI	12a	M	0.00389377	-2.40852
	2366	703	9	left	CTXsp	CTXsp	MAPT KI	12a	M	0	-3
	2367	703	9	left	CTXsp	CTXsp	MAPT KI	12a	M	0	-3
	2368	703	9	left	CTXsp	CTXsp	MAPT KI	42ab	M	0.0226544	-1.64466
	2369	703	9	left	CTXsp	CTXsp	MAPT KI	42ab	M	0.00568016	-2.24488
	2370	703	9	left	CTXsp	CTXsp	MAPT KI	12a	F	0	-3
	2371	703	9	left	CTXsp	CTXsp	MAPT KI	12a	F	0	-3
	2372	703	9	left	CTXsp	CTXsp	MAPT KI	12a	F	0	-3
	2373	703	9	left	CTXsp	CTXsp	MAPT KI	12a	F	0	-3
	2374	703	9	left	CTXsp	CTXsp	MAPT KI	42ab	F	0	-3
	2381	703	9	left	CTXsp	CTXsp	MAPT KI	42ab	M	0	-3
	2382	703	9	left	CTXsp	CTXsp	MAPT KI	42ab	M	0	-3
	2383	703	9	left	CTXsp	CTXsp	MAPT KI	42ab	F	0	-3
	2384	703	9	left	CTXsp	CTXsp	MAPT KI	42ab	F	0	-3
	2385	703	9	left	CTXsp	CTXsp	MAPT KI	42ab	F	0.00579105	-2.23649
	2476	703	9	left	CTXsp	CTXsp	MAPT KI	AD tau	M	0.377857	-0.422661
	2477	703	9	left	CTXsp	CTXsp	MAPT KI	AD tau	M	0.509105	-0.293184
	2479	703	9	left	CTXsp	CTXsp	MAPT KI	AD tau	F	0.130051	-0.885853
	2480	703	9	left	CTXsp	CTXsp	MAPT KI	AD tau	M	0.439263	-0.357266
	2481	703	9	left	CTXsp	CTXsp	MAPT KI	AD tau	M	0.204656	-0.688953
	2482	703	9	left	CTXsp	CTXsp	MAPT KI	AD tau	F	0.488825	-0.310837
	2483	703	9	left	CTXsp	CTXsp	MAPT KI	AD tau	F	1.048	0.0203645
	2484	703	9	left	CTXsp	CTXsp	MAPT KI	AD tau	F	0.397679	-0.400456
	2317	616	9	left	CUN	CUN	MAPT KI	4a	F	0.00596667	-2.22354
	2356	616	9	left	CUN	CUN	MAPT KI	4a	M	0.0217113	-1.66312
	2476	616	9	left	CUN	CUN	MAPT KI	AD tau	M	0.0374482	-1.42645
	2479	616	9	left	CUN	CUN	MAPT KI	AD tau	F	0.0564071	-1.24859
	2483	616	9	left	CUN	CUN	MAPT KI	AD tau	F	0.0581959	-1.23503
	2484	616	9	left	CUN	CUN	MAPT KI	AD tau	F	0.0237174	-1.62475
	2311	10703	9	left	DG	DG-mo	MAPT KI	4a	M	0.00217938	-2.65968
	2312	10703	9	left	DG	DG-mo	MAPT KI	4a	M	0.00631357	-2.19904
	2314	10703	9	left	DG	DG-mo	MAPT KI	4a	F	0.0599581	-1.22208
	2315	10703	9	left	DG	DG-mo	MAPT KI	4a	F	0.0341002	-1.46712
	2316	10703	9	left	DG	DG-mo	MAPT KI	4a	F	0.0106553	-1.97203
	2317	10703	9	left	DG	DG-mo	MAPT KI	4a	F	0.0109024	-1.96208
	2355	10703	9	left	DG	DG-mo	MAPT KI	4a	M	0.0393424	-1.40503
	2356	10703	9	left	DG	DG-mo	MAPT KI	4a	M	0.00549307	-2.25939
	2364	10703	9	left	DG	DG-mo	MAPT KI	12a	M	0.000565669	-3
	2365	10703	9	left	DG	DG-mo	MAPT KI	12a	M	0.0009268	-3
	2366	10703	9	left	DG	DG-mo	MAPT KI	12a	M	0.00108871	-2.95912
	2367	10703	9	left	DG	DG-mo	MAPT KI	12a	M	0.00105088	-2.97434
	2368	10703	9	left	DG	DG-mo	MAPT KI	42ab	M	0.00962957	-2.01594
	2369	10703	9	left	DG	DG-mo	MAPT KI	42ab	M	0.00478837	-2.31891
	2370	10703	9	left	DG	DG-mo	MAPT KI	12a	F	0.000657873	-3
	2371	10703	9	left	DG	DG-mo	MAPT KI	12a	F	0.000378146	-3
	2372	10703	9	left	DG	DG-mo	MAPT KI	12a	F	0.000721497	-3
	2373	10703	9	left	DG	DG-mo	MAPT KI	12a	F	0.000279994	-3
	2374	10703	9	left	DG	DG-mo	MAPT KI	42ab	F	0.00866206	-2.06188
	2381	10703	9	left	DG	DG-mo	MAPT KI	42ab	M	0.00450302	-2.34553
	2382	10703	9	left	DG	DG-mo	MAPT KI	42ab	M	0.00597746	-2.22276
	2383	10703	9	left	DG	DG-mo	MAPT KI	42ab	F	0.0146457	-1.83399
	2384	10703	9	left	DG	DG-mo	MAPT KI	42ab	F	0.0100509	-1.99736
	2385	10703	9	left	DG	DG-mo	MAPT KI	42ab	F	0.0193358	-1.71341
	2476	10703	9	left	DG	DG-mo	MAPT KI	AD tau	M	19.304	1.28565
	2477	10703	9	left	DG	DG-mo	MAPT KI	AD tau	M	3.45601	0.538576
	2479	10703	9	left	DG	DG-mo	MAPT KI	AD tau	F	5.54415	0.743836
	2480	10703	9	left	DG	DG-mo	MAPT KI	AD tau	M	4.25055	0.628446
	2481	10703	9	left	DG	DG-mo	MAPT KI	AD tau	M	2.83733	0.452911
	2482	10703	9	left	DG	DG-mo	MAPT KI	AD tau	F	4.53719	0.656788
	2483	10703	9	left	DG	DG-mo	MAPT KI	AD tau	F	17.0054	1.23059
	2484	10703	9	left	DG	DG-mo	MAPT KI	AD tau	F	9.79228	0.990884
	2311	10704	9	left	DG	DG-po	MAPT KI	4a	M	0.0016202	-2.78776
	2312	10704	9	left	DG	DG-po	MAPT KI	4a	M	0.0013287	-2.87332
	2314	10704	9	left	DG	DG-po	MAPT KI	4a	F	1.27636	0.105977
	2315	10704	9	left	DG	DG-po	MAPT KI	4a	F	1.14081	0.0572182
	2316	10704	9	left	DG	DG-po	MAPT KI	4a	F	0.157268	-0.803331
	2317	10704	9	left	DG	DG-po	MAPT KI	4a	F	0.16131	-0.792311
	2355	10704	9	left	DG	DG-po	MAPT KI	4a	M	0.707304	-0.150388
	2356	10704	9	left	DG	DG-po	MAPT KI	4a	M	0.108809	-0.963295
	2364	10704	9	left	DG	DG-po	MAPT KI	12a	M	0.00152599	-2.81361
	2365	10704	9	left	DG	DG-po	MAPT KI	12a	M	0.000157721	-3
	2366	10704	9	left	DG	DG-po	MAPT KI	12a	M	0.00220861	-2.65392
	2367	10704	9	left	DG	DG-po	MAPT KI	12a	M	0.00170112	-2.76672
	2368	10704	9	left	DG	DG-po	MAPT KI	42ab	M	0.0174658	-1.75756
	2369	10704	9	left	DG	DG-po	MAPT KI	42ab	M	0.0100645	-1.99678
	2370	10704	9	left	DG	DG-po	MAPT KI	12a	F	0.00130484	-2.88113
	2371	10704	9	left	DG	DG-po	MAPT KI	12a	F	0.00156	-2.8041
	2372	10704	9	left	DG	DG-po	MAPT KI	12a	F	0.00120623	-2.91499
	2373	10704	9	left	DG	DG-po	MAPT KI	12a	F	0.00150795	-2.81874
	2374	10704	9	left	DG	DG-po	MAPT KI	42ab	F	0.0727554	-1.13808
	2381	10704	9	left	DG	DG-po	MAPT KI	42ab	M	0.00601218	-2.22025
	2382	10704	9	left	DG	DG-po	MAPT KI	42ab	M	0.0241208	-1.61743
	2383	10704	9	left	DG	DG-po	MAPT KI	42ab	F	0.118817	-0.925085
	2384	10704	9	left	DG	DG-po	MAPT KI	42ab	F	0.0581592	-1.23531
	2385	10704	9	left	DG	DG-po	MAPT KI	42ab	F	0.119858	-0.921296
	2476	10704	9	left	DG	DG-po	MAPT KI	AD tau	M	13.8853	1.14256
	2477	10704	9	left	DG	DG-po	MAPT KI	AD tau	M	5.13167	0.710259
	2479	10704	9	left	DG	DG-po	MAPT KI	AD tau	F	10.0014	1.00006
	2480	10704	9	left	DG	DG-po	MAPT KI	AD tau	M	10.6953	1.02919
	2481	10704	9	left	DG	DG-po	MAPT KI	AD tau	M	8.5736	0.933164
	2482	10704	9	left	DG	DG-po	MAPT KI	AD tau	F	12.3225	1.0907
	2483	10704	9	left	DG	DG-po	MAPT KI	AD tau	F	25.1212	1.40004
	2484	10704	9	left	DG	DG-po	MAPT KI	AD tau	F	8.86754	0.947804
	2311	632	9	left	DG	DG-sg	MAPT KI	4a	M	0.00372209	-2.42805
	2312	632	9	left	DG	DG-sg	MAPT KI	4a	M	0.00161978	-2.78787
	2314	632	9	left	DG	DG-sg	MAPT KI	4a	F	0.146858	-0.833073
	2315	632	9	left	DG	DG-sg	MAPT KI	4a	F	0.109863	-0.959111
	2316	632	9	left	DG	DG-sg	MAPT KI	4a	F	0.0771548	-1.11258
	2317	632	9	left	DG	DG-sg	MAPT KI	4a	F	0.037615	-1.42452
	2355	632	9	left	DG	DG-sg	MAPT KI	4a	M	0.117936	-0.928316
	2356	632	9	left	DG	DG-sg	MAPT KI	4a	M	0.00846126	-2.07205
	2364	632	9	left	DG	DG-sg	MAPT KI	12a	M	0.00111792	-2.94772
	2365	632	9	left	DG	DG-sg	MAPT KI	12a	M	0.000525284	-3
	2366	632	9	left	DG	DG-sg	MAPT KI	12a	M	0.000228864	-3
	2367	632	9	left	DG	DG-sg	MAPT KI	12a	M	0.000289546	-3
	2368	632	9	left	DG	DG-sg	MAPT KI	42ab	M	0.00901741	-2.04444
	2369	632	9	left	DG	DG-sg	MAPT KI	42ab	M	0.00416677	-2.37916
	2370	632	9	left	DG	DG-sg	MAPT KI	12a	F	0.00116607	-2.92957
	2371	632	9	left	DG	DG-sg	MAPT KI	12a	F	0.00326969	-2.48417
	2372	632	9	left	DG	DG-sg	MAPT KI	12a	F	0.000897503	-3
	2373	632	9	left	DG	DG-sg	MAPT KI	12a	F	0.00199599	-2.69767
	2374	632	9	left	DG	DG-sg	MAPT KI	42ab	F	0.0104041	-1.98238
	2381	632	9	left	DG	DG-sg	MAPT KI	42ab	M	0.00688743	-2.16131
	2382	632	9	left	DG	DG-sg	MAPT KI	42ab	M	0.00403131	-2.39348
	2383	632	9	left	DG	DG-sg	MAPT KI	42ab	F	0.0190939	-1.71888
	2384	632	9	left	DG	DG-sg	MAPT KI	42ab	F	0.0176577	-1.75282
	2385	632	9	left	DG	DG-sg	MAPT KI	42ab	F	0.0220968	-1.65547
	2476	632	9	left	DG	DG-sg	MAPT KI	AD tau	M	12.9878	1.11354
	2477	632	9	left	DG	DG-sg	MAPT KI	AD tau	M	4.33291	0.636781
	2479	632	9	left	DG	DG-sg	MAPT KI	AD tau	F	6.45399	0.809829
	2480	632	9	left	DG	DG-sg	MAPT KI	AD tau	M	5.98221	0.776862
	2481	632	9	left	DG	DG-sg	MAPT KI	AD tau	M	4.22125	0.625442
	2482	632	9	left	DG	DG-sg	MAPT KI	AD tau	F	7.18037	0.856148
	2483	632	9	left	DG	DG-sg	MAPT KI	AD tau	F	16.7779	1.22474
	2484	632	9	left	DG	DG-sg	MAPT KI	AD tau	F	5.86345	0.768154
	2311	443	9	left	dhc	dhc	MAPT KI	4a	M	0.00913379	-2.03887
	2312	443	9	left	dhc	dhc	MAPT KI	4a	M	0.004825	-2.3156
	2314	443	9	left	dhc	dhc	MAPT KI	4a	F	0.00854305	-2.06788
	2315	443	9	left	dhc	dhc	MAPT KI	4a	F	0.0108603	-1.96376
	2316	443	9	left	dhc	dhc	MAPT KI	4a	F	0.0132281	-1.87817
	2317	443	9	left	dhc	dhc	MAPT KI	4a	F	0.179638	-0.745576
	2355	443	9	left	dhc	dhc	MAPT KI	4a	M	0.154876	-0.809988
	2356	443	9	left	dhc	dhc	MAPT KI	4a	M	0.0190196	-1.72057
	2364	443	9	left	dhc	dhc	MAPT KI	12a	M	0.000481449	-3
	2365	443	9	left	dhc	dhc	MAPT KI	12a	M	0.000260211	-3
	2366	443	9	left	dhc	dhc	MAPT KI	12a	M	0.000993736	-2.99838
	2367	443	9	left	dhc	dhc	MAPT KI	12a	M	0.00113951	-2.93949
	2368	443	9	left	dhc	dhc	MAPT KI	42ab	M	0.00459847	-2.33644
	2369	443	9	left	dhc	dhc	MAPT KI	42ab	M	0.00522894	-2.28076
	2370	443	9	left	dhc	dhc	MAPT KI	12a	F	0.00101634	-2.98871
	2371	443	9	left	dhc	dhc	MAPT KI	12a	F	0.00392092	-2.40551
	2372	443	9	left	dhc	dhc	MAPT KI	12a	F	0.000455285	-3
	2373	443	9	left	dhc	dhc	MAPT KI	12a	F	0	-3
	2374	443	9	left	dhc	dhc	MAPT KI	42ab	F	0.00369202	-2.43156
	2381	443	9	left	dhc	dhc	MAPT KI	42ab	M	0.00359182	-2.44348
	2382	443	9	left	dhc	dhc	MAPT KI	42ab	M	0.00461311	-2.33507
	2383	443	9	left	dhc	dhc	MAPT KI	42ab	F	0.00265167	-2.57485
	2384	443	9	left	dhc	dhc	MAPT KI	42ab	F	0.00175202	-2.75399
	2385	443	9	left	dhc	dhc	MAPT KI	42ab	F	0.00329611	-2.48068
	2476	443	9	left	dhc	dhc	MAPT KI	AD tau	M	4.91224	0.69128
	2477	443	9	left	dhc	dhc	MAPT KI	AD tau	M	0.717147	-0.144386
	2479	443	9	left	dhc	dhc	MAPT KI	AD tau	F	0.437025	-0.359483
	2480	443	9	left	dhc	dhc	MAPT KI	AD tau	M	0.146733	-0.833442
	2481	443	9	left	dhc	dhc	MAPT KI	AD tau	M	0.439182	-0.357345
	2482	443	9	left	dhc	dhc	MAPT KI	AD tau	F	0.531072	-0.274838
	2483	443	9	left	dhc	dhc	MAPT KI	AD tau	F	4.20461	0.623726
	2484	443	9	left	dhc	dhc	MAPT KI	AD tau	F	2.57956	0.411547
	2311	872	9	left	DR	DR	MAPT KI	4a	M	0.00630129	-2.19988
	2312	872	9	left	DR	DR	MAPT KI	4a	M	0	-3
	2314	872	9	left	DR	DR	MAPT KI	4a	F	0	-3
	2316	872	9	left	DR	DR	MAPT KI	4a	F	0	-3
	2317	872	9	left	DR	DR	MAPT KI	4a	F	0	-3
	2355	872	9	left	DR	DR	MAPT KI	4a	M	0.0216739	-1.66386
	2356	872	9	left	DR	DR	MAPT KI	4a	M	0	-3
	2366	872	9	left	DR	DR	MAPT KI	12a	M	0	-3
	2381	872	9	left	DR	DR	MAPT KI	42ab	M	0	-3
	2382	872	9	left	DR	DR	MAPT KI	42ab	M	0.0173797	-1.75971
	2384	872	9	left	DR	DR	MAPT KI	42ab	F	0.00176439	-2.75095
	2385	872	9	left	DR	DR	MAPT KI	42ab	F	0	-3
	2476	872	9	left	DR	DR	MAPT KI	AD tau	M	0.0847752	-1.07168
	2477	872	9	left	DR	DR	MAPT KI	AD tau	M	0.120638	-0.918481
	2479	872	9	left	DR	DR	MAPT KI	AD tau	F	0.14233	-0.846673
	2481	872	9	left	DR	DR	MAPT KI	AD tau	M	0.242591	-0.615107
	2482	872	9	left	DR	DR	MAPT KI	AD tau	F	0.228877	-0.64038
	2483	872	9	left	DR	DR	MAPT KI	AD tau	F	0.644032	-0.191086
	2484	872	9	left	DR	DR	MAPT KI	AD tau	F	0.178206	-0.749053
	2311	812	9	left	dscp	dscp	MAPT KI	4a	M	0.0138958	-1.8568
	2312	812	9	left	dscp	dscp	MAPT KI	4a	M	0.0346946	-1.45961
	2314	812	9	left	dscp	dscp	MAPT KI	4a	F	0.0159198	-1.79779
	2316	812	9	left	dscp	dscp	MAPT KI	4a	F	0.0111288	-1.95316
	2355	812	9	left	dscp	dscp	MAPT KI	4a	M	0.026517	-1.57631
	2356	812	9	left	dscp	dscp	MAPT KI	4a	M	0.00432611	-2.3629
	2366	812	9	left	dscp	dscp	MAPT KI	12a	M	0	-3
	2373	812	9	left	dscp	dscp	MAPT KI	12a	F	0	-3
	2374	812	9	left	dscp	dscp	MAPT KI	42ab	F	0.00569341	-2.24387
	2381	812	9	left	dscp	dscp	MAPT KI	42ab	M	0	-3
	2382	812	9	left	dscp	dscp	MAPT KI	42ab	M	0	-3
	2383	812	9	left	dscp	dscp	MAPT KI	42ab	F	0	-3
	2384	812	9	left	dscp	dscp	MAPT KI	42ab	F	0.00501455	-2.2989
	2385	812	9	left	dscp	dscp	MAPT KI	42ab	F	0.00459228	-2.33703
	2476	812	9	left	dscp	dscp	MAPT KI	AD tau	M	0.188528	-0.724601
	2477	812	9	left	dscp	dscp	MAPT KI	AD tau	M	0.175197	-0.756448
	2479	812	9	left	dscp	dscp	MAPT KI	AD tau	F	0.372662	-0.428673
	2480	812	9	left	dscp	dscp	MAPT KI	AD tau	M	0.103544	-0.984834
	2481	812	9	left	dscp	dscp	MAPT KI	AD tau	M	0.380334	-0.419824
	2482	812	9	left	dscp	dscp	MAPT KI	AD tau	F	0.198046	-0.703213
	2483	812	9	left	dscp	dscp	MAPT KI	AD tau	F	1.54218	0.188137
	2311	75	9	left	DT	DT	MAPT KI	4a	M	0	-3
	2315	75	9	left	DT	DT	MAPT KI	4a	F	0.0196439	-1.70655
	2317	75	9	left	DT	DT	MAPT KI	4a	F	0	-3
	2355	75	9	left	DT	DT	MAPT KI	4a	M	0.0316181	-1.49993
	2364	75	9	left	DT	DT	MAPT KI	12a	M	0	-3
	2365	75	9	left	DT	DT	MAPT KI	12a	M	0	-3
	2366	75	9	left	DT	DT	MAPT KI	12a	M	0	-3
	2367	75	9	left	DT	DT	MAPT KI	12a	M	0	-3
	2368	75	9	left	DT	DT	MAPT KI	42ab	M	0.00340445	-2.46668
	2369	75	9	left	DT	DT	MAPT KI	42ab	M	0	-3
	2371	75	9	left	DT	DT	MAPT KI	12a	F	0	-3
	2372	75	9	left	DT	DT	MAPT KI	12a	F	0.00638144	-2.1944
	2373	75	9	left	DT	DT	MAPT KI	12a	F	0	-3
	2374	75	9	left	DT	DT	MAPT KI	42ab	F	0	-3
	2381	75	9	left	DT	DT	MAPT KI	42ab	M	0.0153551	-1.81347
	2382	75	9	left	DT	DT	MAPT KI	42ab	M	0	-3
	2383	75	9	left	DT	DT	MAPT KI	42ab	F	0	-3
	2384	75	9	left	DT	DT	MAPT KI	42ab	F	0	-3
	2385	75	9	left	DT	DT	MAPT KI	42ab	F	0	-3
	2476	75	9	left	DT	DT	MAPT KI	AD tau	M	0	-3
	2477	75	9	left	DT	DT	MAPT KI	AD tau	M	0.0356901	-1.44733
	2479	75	9	left	DT	DT	MAPT KI	AD tau	F	0.0202396	-1.69358
	2480	75	9	left	DT	DT	MAPT KI	AD tau	M	0.0990695	-1.00402
	2481	75	9	left	DT	DT	MAPT KI	AD tau	M	0	-3
	2482	75	9	left	DT	DT	MAPT KI	AD tau	F	0	-3
	2483	75	9	left	DT	DT	MAPT KI	AD tau	F	0	-3
	2484	75	9	left	DT	DT	MAPT KI	AD tau	F	0.0348593	-1.45756
	2311	1060	9	left	dtd	dtd	MAPT KI	4a	M	0	-3
	2312	1060	9	left	dtd	dtd	MAPT KI	4a	M	0	-3
	2314	1060	9	left	dtd	dtd	MAPT KI	4a	F	0	-3
	2315	1060	9	left	dtd	dtd	MAPT KI	4a	F	0	-3
	2316	1060	9	left	dtd	dtd	MAPT KI	4a	F	0	-3
	2317	1060	9	left	dtd	dtd	MAPT KI	4a	F	0	-3
	2355	1060	9	left	dtd	dtd	MAPT KI	4a	M	0	-3
	2356	1060	9	left	dtd	dtd	MAPT KI	4a	M	0	-3
	2364	1060	9	left	dtd	dtd	MAPT KI	12a	M	0	-3
	2365	1060	9	left	dtd	dtd	MAPT KI	12a	M	0	-3
	2366	1060	9	left	dtd	dtd	MAPT KI	12a	M	0	-3
	2367	1060	9	left	dtd	dtd	MAPT KI	12a	M	0	-3
	2368	1060	9	left	dtd	dtd	MAPT KI	42ab	M	0.00495318	-2.30424
	2369	1060	9	left	dtd	dtd	MAPT KI	42ab	M	0	-3
	2370	1060	9	left	dtd	dtd	MAPT KI	12a	F	0	-3
	2371	1060	9	left	dtd	dtd	MAPT KI	12a	F	0	-3
	2372	1060	9	left	dtd	dtd	MAPT KI	12a	F	0	-3
	2373	1060	9	left	dtd	dtd	MAPT KI	12a	F	0	-3
	2374	1060	9	left	dtd	dtd	MAPT KI	42ab	F	0	-3
	2381	1060	9	left	dtd	dtd	MAPT KI	42ab	M	0	-3
	2382	1060	9	left	dtd	dtd	MAPT KI	42ab	M	0	-3
	2383	1060	9	left	dtd	dtd	MAPT KI	42ab	F	0	-3
	2384	1060	9	left	dtd	dtd	MAPT KI	42ab	F	0	-3
	2385	1060	9	left	dtd	dtd	MAPT KI	42ab	F	0	-3
	2476	1060	9	left	dtd	dtd	MAPT KI	AD tau	M	0.0301505	-1.52056
	2477	1060	9	left	dtd	dtd	MAPT KI	AD tau	M	0	-3
	2479	1060	9	left	dtd	dtd	MAPT KI	AD tau	F	0.0359709	-1.44393
	2480	1060	9	left	dtd	dtd	MAPT KI	AD tau	M	0.132839	-0.876643
	2481	1060	9	left	dtd	dtd	MAPT KI	AD tau	M	0.10446	-0.981008
	2482	1060	9	left	dtd	dtd	MAPT KI	AD tau	F	0.022082	-1.65576
	2483	1060	9	left	dtd	dtd	MAPT KI	AD tau	F	0.0542038	-1.26589
	2484	1060	9	left	dtd	dtd	MAPT KI	AD tau	F	0.0193302	-1.71354
	2311	579	9	left	ec	ec	MAPT KI	4a	M	0.0254529	-1.59409
	2312	579	9	left	ec	ec	MAPT KI	4a	M	0.0106977	-1.9703
	2314	579	9	left	ec	ec	MAPT KI	4a	F	0.0163514	-1.78618
	2315	579	9	left	ec	ec	MAPT KI	4a	F	0.00656109	-2.18236
	2316	579	9	left	ec	ec	MAPT KI	4a	F	0.0182547	-1.73839
	2317	579	9	left	ec	ec	MAPT KI	4a	F	0.0205677	-1.6866
	2355	579	9	left	ec	ec	MAPT KI	4a	M	0.0615142	-1.21095
	2356	579	9	left	ec	ec	MAPT KI	4a	M	0.000552952	-3
	2364	579	9	left	ec	ec	MAPT KI	12a	M	0	-3
	2365	579	9	left	ec	ec	MAPT KI	12a	M	0.000575934	-3
	2366	579	9	left	ec	ec	MAPT KI	12a	M	0.00105604	-2.97223
	2367	579	9	left	ec	ec	MAPT KI	12a	M	0.00040396	-3
	2368	579	9	left	ec	ec	MAPT KI	42ab	M	0.00700346	-2.15407
	2369	579	9	left	ec	ec	MAPT KI	42ab	M	0.0139362	-1.85554
	2370	579	9	left	ec	ec	MAPT KI	12a	F	0.00153254	-2.81176
	2371	579	9	left	ec	ec	MAPT KI	12a	F	0.00094552	-3
	2372	579	9	left	ec	ec	MAPT KI	12a	F	0	-3
	2373	579	9	left	ec	ec	MAPT KI	12a	F	0.000186958	-3
	2374	579	9	left	ec	ec	MAPT KI	42ab	F	0.00437251	-2.35828
	2381	579	9	left	ec	ec	MAPT KI	42ab	M	0.0104488	-1.98052
	2382	579	9	left	ec	ec	MAPT KI	42ab	M	0.00224597	-2.64667
	2383	579	9	left	ec	ec	MAPT KI	42ab	F	0.00301146	-2.51978
	2384	579	9	left	ec	ec	MAPT KI	42ab	F	0.00198963	-2.69905
	2385	579	9	left	ec	ec	MAPT KI	42ab	F	0.000413908	-3
	2476	579	9	left	ec	ec	MAPT KI	AD tau	M	2.78659	0.445075
	2477	579	9	left	ec	ec	MAPT KI	AD tau	M	1.21863	0.0858767
	2479	579	9	left	ec	ec	MAPT KI	AD tau	F	0.238041	-0.623331
	2480	579	9	left	ec	ec	MAPT KI	AD tau	M	0.473815	-0.324382
	2481	579	9	left	ec	ec	MAPT KI	AD tau	M	0.371946	-0.429508
	2482	579	9	left	ec	ec	MAPT KI	AD tau	F	0.944756	-0.0246757
	2483	579	9	left	ec	ec	MAPT KI	AD tau	F	2.38859	0.378143
	2484	579	9	left	ec	ec	MAPT KI	AD tau	F	0.998796	-0.000518797
	2311	836	9	left	ECT	ECT1	MAPT KI	4a	M	0.00737985	-2.13136
	2312	836	9	left	ECT	ECT1	MAPT KI	4a	M	0.031853	-1.49671
	2314	836	9	left	ECT	ECT1	MAPT KI	4a	F	0.0270943	-1.56696
	2315	836	9	left	ECT	ECT1	MAPT KI	4a	F	0.00379169	-2.42002
	2316	836	9	left	ECT	ECT1	MAPT KI	4a	F	0.0214026	-1.66933
	2317	836	9	left	ECT	ECT1	MAPT KI	4a	F	0.0222465	-1.65254
	2355	836	9	left	ECT	ECT1	MAPT KI	4a	M	0.235577	-0.627848
	2356	836	9	left	ECT	ECT1	MAPT KI	4a	M	0.0436396	-1.36002
	2364	836	9	left	ECT	ECT1	MAPT KI	12a	M	0	-3
	2365	836	9	left	ECT	ECT1	MAPT KI	12a	M	0	-3
	2366	836	9	left	ECT	ECT1	MAPT KI	12a	M	0	-3
	2367	836	9	left	ECT	ECT1	MAPT KI	12a	M	0	-3
	2368	836	9	left	ECT	ECT1	MAPT KI	42ab	M	0.15664	-0.80507
	2369	836	9	left	ECT	ECT1	MAPT KI	42ab	M	0.0180292	-1.74378
	2370	836	9	left	ECT	ECT1	MAPT KI	12a	F	0.00103393	-2.98133
	2371	836	9	left	ECT	ECT1	MAPT KI	12a	F	0.000724694	-3
	2372	836	9	left	ECT	ECT1	MAPT KI	12a	F	0	-3
	2373	836	9	left	ECT	ECT1	MAPT KI	12a	F	0	-3
	2374	836	9	left	ECT	ECT1	MAPT KI	42ab	F	0.204797	-0.688654
	2381	836	9	left	ECT	ECT1	MAPT KI	42ab	M	0.335366	-0.474468
	2382	836	9	left	ECT	ECT1	MAPT KI	42ab	M	0.00353746	-2.45008
	2383	836	9	left	ECT	ECT1	MAPT KI	42ab	F	0.00991086	-2.00345
	2384	836	9	left	ECT	ECT1	MAPT KI	42ab	F	0.0257951	-1.5883
	2385	836	9	left	ECT	ECT1	MAPT KI	42ab	F	0	-3
	2476	836	9	left	ECT	ECT1	MAPT KI	AD tau	M	0.815755	-0.0884348
	2477	836	9	left	ECT	ECT1	MAPT KI	AD tau	M	0.679946	-0.167519
	2479	836	9	left	ECT	ECT1	MAPT KI	AD tau	F	0.669762	-0.174073
	2480	836	9	left	ECT	ECT1	MAPT KI	AD tau	M	0.279027	-0.554338
	2481	836	9	left	ECT	ECT1	MAPT KI	AD tau	M	0.33828	-0.470711
	2482	836	9	left	ECT	ECT1	MAPT KI	AD tau	F	0.421204	-0.375497
	2483	836	9	left	ECT	ECT1	MAPT KI	AD tau	F	12.0189	1.07986
	2484	836	9	left	ECT	ECT1	MAPT KI	AD tau	F	2.21908	0.346175
	2311	427	9	left	ECT	ECT2/3	MAPT KI	4a	M	0.00131392	-2.87814
	2312	427	9	left	ECT	ECT2/3	MAPT KI	4a	M	0.0250889	-1.60035
	2314	427	9	left	ECT	ECT2/3	MAPT KI	4a	F	0.144028	-0.841524
	2315	427	9	left	ECT	ECT2/3	MAPT KI	4a	F	0.00315733	-2.49931
	2316	427	9	left	ECT	ECT2/3	MAPT KI	4a	F	0.0292133	-1.53427
	2317	427	9	left	ECT	ECT2/3	MAPT KI	4a	F	0.031522	-1.50125
	2355	427	9	left	ECT	ECT2/3	MAPT KI	4a	M	0.616436	-0.210105
	2356	427	9	left	ECT	ECT2/3	MAPT KI	4a	M	0.00262168	-2.57977
	2364	427	9	left	ECT	ECT2/3	MAPT KI	12a	M	0.000275133	-3
	2365	427	9	left	ECT	ECT2/3	MAPT KI	12a	M	0	-3
	2366	427	9	left	ECT	ECT2/3	MAPT KI	12a	M	0	-3
	2367	427	9	left	ECT	ECT2/3	MAPT KI	12a	M	0.00144475	-2.83721
	2368	427	9	left	ECT	ECT2/3	MAPT KI	42ab	M	0.187469	-0.727048
	2369	427	9	left	ECT	ECT2/3	MAPT KI	42ab	M	0.0391582	-1.40707
	2370	427	9	left	ECT	ECT2/3	MAPT KI	12a	F	0	-3
	2371	427	9	left	ECT	ECT2/3	MAPT KI	12a	F	0	-3
	2372	427	9	left	ECT	ECT2/3	MAPT KI	12a	F	0.00030098	-3
	2373	427	9	left	ECT	ECT2/3	MAPT KI	12a	F	0.000257564	-3
	2374	427	9	left	ECT	ECT2/3	MAPT KI	42ab	F	1.13361	0.054469
	2381	427	9	left	ECT	ECT2/3	MAPT KI	42ab	M	0.50172	-0.29953
	2382	427	9	left	ECT	ECT2/3	MAPT KI	42ab	M	0.00211459	-2.67273
	2383	427	9	left	ECT	ECT2/3	MAPT KI	42ab	F	0.00765414	-2.11554
	2384	427	9	left	ECT	ECT2/3	MAPT KI	42ab	F	0.0330131	-1.48118
	2385	427	9	left	ECT	ECT2/3	MAPT KI	42ab	F	0.00171561	-2.76306
	2476	427	9	left	ECT	ECT2/3	MAPT KI	AD tau	M	0.106958	-0.970745
	2477	427	9	left	ECT	ECT2/3	MAPT KI	AD tau	M	0.220031	-0.657496
	2479	427	9	left	ECT	ECT2/3	MAPT KI	AD tau	F	0.188508	-0.724647
	2480	427	9	left	ECT	ECT2/3	MAPT KI	AD tau	M	0.828176	-0.0818721
	2481	427	9	left	ECT	ECT2/3	MAPT KI	AD tau	M	0.287214	-0.54178
	2482	427	9	left	ECT	ECT2/3	MAPT KI	AD tau	F	0.331477	-0.479533
	2483	427	9	left	ECT	ECT2/3	MAPT KI	AD tau	F	1.98101	0.29689
	2484	427	9	left	ECT	ECT2/3	MAPT KI	AD tau	F	0.326949	-0.485506
	2311	988	9	left	ECT	ECT5	MAPT KI	4a	M	0.00132728	-2.87378
	2312	988	9	left	ECT	ECT5	MAPT KI	4a	M	0.00516524	-2.28607
	2314	988	9	left	ECT	ECT5	MAPT KI	4a	F	0.0105212	-1.97752
	2315	988	9	left	ECT	ECT5	MAPT KI	4a	F	0.00128111	-2.88904
	2316	988	9	left	ECT	ECT5	MAPT KI	4a	F	0.00391248	-2.40644
	2317	988	9	left	ECT	ECT5	MAPT KI	4a	F	0.0328895	-1.48281
	2355	988	9	left	ECT	ECT5	MAPT KI	4a	M	0.0391373	-1.4073
	2356	988	9	left	ECT	ECT5	MAPT KI	4a	M	0.000360035	-3
	2364	988	9	left	ECT	ECT5	MAPT KI	12a	M	0	-3
	2365	988	9	left	ECT	ECT5	MAPT KI	12a	M	0	-3
	2366	988	9	left	ECT	ECT5	MAPT KI	12a	M	0.00131579	-2.87752
	2367	988	9	left	ECT	ECT5	MAPT KI	12a	M	0	-3
	2368	988	9	left	ECT	ECT5	MAPT KI	42ab	M	0.0425091	-1.37142
	2369	988	9	left	ECT	ECT5	MAPT KI	42ab	M	0.003248	-2.48705
	2370	988	9	left	ECT	ECT5	MAPT KI	12a	F	0	-3
	2371	988	9	left	ECT	ECT5	MAPT KI	12a	F	0.00217417	-2.66071
	2372	988	9	left	ECT	ECT5	MAPT KI	12a	F	0.000935428	-3
	2373	988	9	left	ECT	ECT5	MAPT KI	12a	F	0	-3
	2374	988	9	left	ECT	ECT5	MAPT KI	42ab	F	0.0549695	-1.2598
	2381	988	9	left	ECT	ECT5	MAPT KI	42ab	M	0.13603	-0.866333
	2382	988	9	left	ECT	ECT5	MAPT KI	42ab	M	0	-3
	2383	988	9	left	ECT	ECT5	MAPT KI	42ab	F	0.00733118	-2.13423
	2384	988	9	left	ECT	ECT5	MAPT KI	42ab	F	0.0155944	-1.80675
	2385	988	9	left	ECT	ECT5	MAPT KI	42ab	F	0	-3
	2476	988	9	left	ECT	ECT5	MAPT KI	AD tau	M	0.184211	-0.734662
	2477	988	9	left	ECT	ECT5	MAPT KI	AD tau	M	0.0309602	-1.50906
	2479	988	9	left	ECT	ECT5	MAPT KI	AD tau	F	0.0680735	-1.16696
	2480	988	9	left	ECT	ECT5	MAPT KI	AD tau	M	0.3258	-0.487035
	2481	988	9	left	ECT	ECT5	MAPT KI	AD tau	M	0.0643269	-1.19154
	2482	988	9	left	ECT	ECT5	MAPT KI	AD tau	F	0.110225	-0.957679
	2483	988	9	left	ECT	ECT5	MAPT KI	AD tau	F	0.913109	-0.0394728
	2484	988	9	left	ECT	ECT5	MAPT KI	AD tau	F	0.491854	-0.308155
	2311	977	9	left	ECT	ECT6a	MAPT KI	4a	M	0.026461	-1.57723
	2312	977	9	left	ECT	ECT6a	MAPT KI	4a	M	0.00848823	-2.07067
	2314	977	9	left	ECT	ECT6a	MAPT KI	4a	F	0.0236464	-1.62605
	2315	977	9	left	ECT	ECT6a	MAPT KI	4a	F	0.00670893	-2.1727
	2316	977	9	left	ECT	ECT6a	MAPT KI	4a	F	0.00342588	-2.46396
	2317	977	9	left	ECT	ECT6a	MAPT KI	4a	F	0.0396179	-1.402
	2355	977	9	left	ECT	ECT6a	MAPT KI	4a	M	0.0614348	-1.21151
	2356	977	9	left	ECT	ECT6a	MAPT KI	4a	M	0	-3
	2364	977	9	left	ECT	ECT6a	MAPT KI	12a	M	0	-3
	2365	977	9	left	ECT	ECT6a	MAPT KI	12a	M	0.000475327	-3
	2366	977	9	left	ECT	ECT6a	MAPT KI	12a	M	0	-3
	2367	977	9	left	ECT	ECT6a	MAPT KI	12a	M	0.00128067	-2.88918
	2368	977	9	left	ECT	ECT6a	MAPT KI	42ab	M	0.0436996	-1.35942
	2369	977	9	left	ECT	ECT6a	MAPT KI	42ab	M	0.0367545	-1.43457
	2370	977	9	left	ECT	ECT6a	MAPT KI	12a	F	0.00213398	-2.66878
	2371	977	9	left	ECT	ECT6a	MAPT KI	12a	F	0	-3
	2372	977	9	left	ECT	ECT6a	MAPT KI	12a	F	0	-3
	2373	977	9	left	ECT	ECT6a	MAPT KI	12a	F	0.000361459	-3
	2374	977	9	left	ECT	ECT6a	MAPT KI	42ab	F	0.0189681	-1.72175
	2381	977	9	left	ECT	ECT6a	MAPT KI	42ab	M	0.0463516	-1.33384
	2382	977	9	left	ECT	ECT6a	MAPT KI	42ab	M	0	-3
	2383	977	9	left	ECT	ECT6a	MAPT KI	42ab	F	0.00177505	-2.74835
	2384	977	9	left	ECT	ECT6a	MAPT KI	42ab	F	0.0267455	-1.57259
	2385	977	9	left	ECT	ECT6a	MAPT KI	42ab	F	0	-3
	2476	977	9	left	ECT	ECT6a	MAPT KI	AD tau	M	0.303122	-0.518369
	2477	977	9	left	ECT	ECT6a	MAPT KI	AD tau	M	0.0616314	-1.21013
	2479	977	9	left	ECT	ECT6a	MAPT KI	AD tau	F	0.0700542	-1.1545
	2480	977	9	left	ECT	ECT6a	MAPT KI	AD tau	M	0.185817	-0.730892
	2481	977	9	left	ECT	ECT6a	MAPT KI	AD tau	M	0.0913492	-1.03925
	2482	977	9	left	ECT	ECT6a	MAPT KI	AD tau	F	0.254742	-0.593882
	2483	977	9	left	ECT	ECT6a	MAPT KI	AD tau	F	1.52677	0.183775
	2484	977	9	left	ECT	ECT6a	MAPT KI	AD tau	F	0.350922	-0.454777
	2311	1045	9	left	ECT	ECT6b	MAPT KI	4a	M	0.0553572	-1.25675
	2312	1045	9	left	ECT	ECT6b	MAPT KI	4a	M	0.00204534	-2.68712
	2314	1045	9	left	ECT	ECT6b	MAPT KI	4a	F	0.0192392	-1.71559
	2315	1045	9	left	ECT	ECT6b	MAPT KI	4a	F	0.011844	-1.92613
	2316	1045	9	left	ECT	ECT6b	MAPT KI	4a	F	0.0193337	-1.71346
	2317	1045	9	left	ECT	ECT6b	MAPT KI	4a	F	0.107352	-0.969151
	2355	1045	9	left	ECT	ECT6b	MAPT KI	4a	M	0.0657922	-1.18176
	2356	1045	9	left	ECT	ECT6b	MAPT KI	4a	M	0	-3
	2364	1045	9	left	ECT	ECT6b	MAPT KI	12a	M	0	-3
	2365	1045	9	left	ECT	ECT6b	MAPT KI	12a	M	0	-3
	2366	1045	9	left	ECT	ECT6b	MAPT KI	12a	M	0.00651313	-2.18554
	2367	1045	9	left	ECT	ECT6b	MAPT KI	12a	M	0	-3
	2368	1045	9	left	ECT	ECT6b	MAPT KI	42ab	M	0.00782242	-2.1061
	2369	1045	9	left	ECT	ECT6b	MAPT KI	42ab	M	0.0328773	-1.48297
	2370	1045	9	left	ECT	ECT6b	MAPT KI	12a	F	0	-3
	2371	1045	9	left	ECT	ECT6b	MAPT KI	12a	F	0	-3
	2372	1045	9	left	ECT	ECT6b	MAPT KI	12a	F	0	-3
	2373	1045	9	left	ECT	ECT6b	MAPT KI	12a	F	0	-3
	2374	1045	9	left	ECT	ECT6b	MAPT KI	42ab	F	0.035801	-1.44598
	2381	1045	9	left	ECT	ECT6b	MAPT KI	42ab	M	0	-3
	2382	1045	9	left	ECT	ECT6b	MAPT KI	42ab	M	0	-3
	2383	1045	9	left	ECT	ECT6b	MAPT KI	42ab	F	0.00652671	-2.18464
	2384	1045	9	left	ECT	ECT6b	MAPT KI	42ab	F	0.0190995	-1.71875
	2385	1045	9	left	ECT	ECT6b	MAPT KI	42ab	F	0.00300191	-2.52116
	2476	1045	9	left	ECT	ECT6b	MAPT KI	AD tau	M	1.7781	0.249959
	2477	1045	9	left	ECT	ECT6b	MAPT KI	AD tau	M	0.433447	-0.363054
	2479	1045	9	left	ECT	ECT6b	MAPT KI	AD tau	F	0.0302099	-1.51971
	2480	1045	9	left	ECT	ECT6b	MAPT KI	AD tau	M	0.75111	-0.124291
	2481	1045	9	left	ECT	ECT6b	MAPT KI	AD tau	M	0.208762	-0.680329
	2482	1045	9	left	ECT	ECT6b	MAPT KI	AD tau	F	1.47657	0.169256
	2483	1045	9	left	ECT	ECT6b	MAPT KI	AD tau	F	7.17268	0.855682
	2484	1045	9	left	ECT	ECT6b	MAPT KI	AD tau	F	0.605428	-0.21793
	2311	1121	9	left	ENTl	ENTl1	MAPT KI	4a	M	0.145187	-0.838041
	2312	1121	9	left	ENTl	ENTl1	MAPT KI	4a	M	0.0716945	-1.14445
	2314	1121	9	left	ENTl	ENTl1	MAPT KI	4a	F	0.023743	-1.62428
	2315	1121	9	left	ENTl	ENTl1	MAPT KI	4a	F	0.0248268	-1.6049
	2316	1121	9	left	ENTl	ENTl1	MAPT KI	4a	F	0.0271573	-1.56595
	2317	1121	9	left	ENTl	ENTl1	MAPT KI	4a	F	0.0363894	-1.43891
	2355	1121	9	left	ENTl	ENTl1	MAPT KI	4a	M	0.069774	-1.15624
	2356	1121	9	left	ENTl	ENTl1	MAPT KI	4a	M	0.137792	-0.860743
	2364	1121	9	left	ENTl	ENTl1	MAPT KI	12a	M	0.000606406	-3
	2365	1121	9	left	ENTl	ENTl1	MAPT KI	12a	M	0	-3
	2366	1121	9	left	ENTl	ENTl1	MAPT KI	12a	M	0	-3
	2367	1121	9	left	ENTl	ENTl1	MAPT KI	12a	M	0	-3
	2368	1121	9	left	ENTl	ENTl1	MAPT KI	42ab	M	0.0237021	-1.62503
	2369	1121	9	left	ENTl	ENTl1	MAPT KI	42ab	M	0.0240558	-1.6186
	2370	1121	9	left	ENTl	ENTl1	MAPT KI	12a	F	0.000381959	-3
	2371	1121	9	left	ENTl	ENTl1	MAPT KI	12a	F	0.00122649	-2.90781
	2372	1121	9	left	ENTl	ENTl1	MAPT KI	12a	F	0.00127802	-2.89008
	2373	1121	9	left	ENTl	ENTl1	MAPT KI	12a	F	0	-3
	2374	1121	9	left	ENTl	ENTl1	MAPT KI	42ab	F	0.125615	-0.900925
	2381	1121	9	left	ENTl	ENTl1	MAPT KI	42ab	M	0.120477	-0.919059
	2382	1121	9	left	ENTl	ENTl1	MAPT KI	42ab	M	0.0110358	-1.9568
	2383	1121	9	left	ENTl	ENTl1	MAPT KI	42ab	F	0.0323425	-1.49009
	2384	1121	9	left	ENTl	ENTl1	MAPT KI	42ab	F	0.0309651	-1.50899
	2385	1121	9	left	ENTl	ENTl1	MAPT KI	42ab	F	0.0195492	-1.70865
	2476	1121	9	left	ENTl	ENTl1	MAPT KI	AD tau	M	1.76069	0.245685
	2477	1121	9	left	ENTl	ENTl1	MAPT KI	AD tau	M	0.686845	-0.163135
	2479	1121	9	left	ENTl	ENTl1	MAPT KI	AD tau	F	0.728056	-0.137829
	2480	1121	9	left	ENTl	ENTl1	MAPT KI	AD tau	M	0.451196	-0.345625
	2481	1121	9	left	ENTl	ENTl1	MAPT KI	AD tau	M	1.0488	0.0206952
	2482	1121	9	left	ENTl	ENTl1	MAPT KI	AD tau	F	1.16594	0.0666816
	2483	1121	9	left	ENTl	ENTl1	MAPT KI	AD tau	F	7.7184	0.887528
	2484	1121	9	left	ENTl	ENTl1	MAPT KI	AD tau	F	4.93779	0.693533
	2311	20	9	left	ENTl	ENTl2	MAPT KI	4a	M	0.0105505	-1.97632
	2312	20	9	left	ENTl	ENTl2	MAPT KI	4a	M	0.0426456	-1.37002
	2314	20	9	left	ENTl	ENTl2	MAPT KI	4a	F	0.00764817	-2.11587
	2315	20	9	left	ENTl	ENTl2	MAPT KI	4a	F	0.00359401	-2.44321
	2316	20	9	left	ENTl	ENTl2	MAPT KI	4a	F	0.00369537	-2.43117
	2317	20	9	left	ENTl	ENTl2	MAPT KI	4a	F	0.00884633	-2.05275
	2355	20	9	left	ENTl	ENTl2	MAPT KI	4a	M	0.0945832	-1.02414
	2356	20	9	left	ENTl	ENTl2	MAPT KI	4a	M	0.00752918	-2.12268
	2364	20	9	left	ENTl	ENTl2	MAPT KI	12a	M	0	-3
	2365	20	9	left	ENTl	ENTl2	MAPT KI	12a	M	0.000451165	-3
	2366	20	9	left	ENTl	ENTl2	MAPT KI	12a	M	0	-3
	2367	20	9	left	ENTl	ENTl2	MAPT KI	12a	M	0.00103184	-2.9822
	2368	20	9	left	ENTl	ENTl2	MAPT KI	42ab	M	0.00554466	-2.25534
	2369	20	9	left	ENTl	ENTl2	MAPT KI	42ab	M	0.00990719	-2.00361
	2370	20	9	left	ENTl	ENTl2	MAPT KI	12a	F	0.000154575	-3
	2371	20	9	left	ENTl	ENTl2	MAPT KI	12a	F	0	-3
	2372	20	9	left	ENTl	ENTl2	MAPT KI	12a	F	0	-3
	2373	20	9	left	ENTl	ENTl2	MAPT KI	12a	F	0.000423233	-3
	2374	20	9	left	ENTl	ENTl2	MAPT KI	42ab	F	0.319571	-0.495419
	2381	20	9	left	ENTl	ENTl2	MAPT KI	42ab	M	0.289379	-0.538518
	2382	20	9	left	ENTl	ENTl2	MAPT KI	42ab	M	0.00297507	-2.52505
	2383	20	9	left	ENTl	ENTl2	MAPT KI	42ab	F	0.00625826	-2.20285
	2384	20	9	left	ENTl	ENTl2	MAPT KI	42ab	F	0.0047974	-2.31809
	2385	20	9	left	ENTl	ENTl2	MAPT KI	42ab	F	0.00281378	-2.54917
	2476	20	9	left	ENTl	ENTl2	MAPT KI	AD tau	M	2.09759	0.321723
	2477	20	9	left	ENTl	ENTl2	MAPT KI	AD tau	M	0.645194	-0.190303
	2479	20	9	left	ENTl	ENTl2	MAPT KI	AD tau	F	0.764808	-0.116442
	2480	20	9	left	ENTl	ENTl2	MAPT KI	AD tau	M	0.61682	-0.209835
	2481	20	9	left	ENTl	ENTl2	MAPT KI	AD tau	M	0.321739	-0.492483
	2482	20	9	left	ENTl	ENTl2	MAPT KI	AD tau	F	0.960015	-0.0177175
	2483	20	9	left	ENTl	ENTl2	MAPT KI	AD tau	F	2.40958	0.381944
	2484	20	9	left	ENTl	ENTl2	MAPT KI	AD tau	F	1.70706	0.232252
	2311	52	9	left	ENTl	ENTl3	MAPT KI	4a	M	0.00511761	-2.29009
	2312	52	9	left	ENTl	ENTl3	MAPT KI	4a	M	0.0744243	-1.12823
	2314	52	9	left	ENTl	ENTl3	MAPT KI	4a	F	0.0045089	-2.34497
	2315	52	9	left	ENTl	ENTl3	MAPT KI	4a	F	0.00342774	-2.46373
	2316	52	9	left	ENTl	ENTl3	MAPT KI	4a	F	0.00332691	-2.47666
	2317	52	9	left	ENTl	ENTl3	MAPT KI	4a	F	0.0164069	-1.78471
	2355	52	9	left	ENTl	ENTl3	MAPT KI	4a	M	0.10329	-0.985899
	2356	52	9	left	ENTl	ENTl3	MAPT KI	4a	M	0.00218399	-2.65877
	2364	52	9	left	ENTl	ENTl3	MAPT KI	12a	M	0	-3
	2365	52	9	left	ENTl	ENTl3	MAPT KI	12a	M	0.00124966	-2.89975
	2366	52	9	left	ENTl	ENTl3	MAPT KI	12a	M	0.000654159	-3
	2367	52	9	left	ENTl	ENTl3	MAPT KI	12a	M	9.21116e-05	-3
	2368	52	9	left	ENTl	ENTl3	MAPT KI	42ab	M	0.0113049	-1.94635
	2369	52	9	left	ENTl	ENTl3	MAPT KI	42ab	M	0.00293809	-2.53046
	2370	52	9	left	ENTl	ENTl3	MAPT KI	12a	F	9.46066e-05	-3
	2371	52	9	left	ENTl	ENTl3	MAPT KI	12a	F	0.00101149	-2.99076
	2372	52	9	left	ENTl	ENTl3	MAPT KI	12a	F	0.000366199	-3
	2373	52	9	left	ENTl	ENTl3	MAPT KI	12a	F	0.000774244	-3
	2374	52	9	left	ENTl	ENTl3	MAPT KI	42ab	F	0.117055	-0.931573
	2381	52	9	left	ENTl	ENTl3	MAPT KI	42ab	M	0.372127	-0.429298
	2382	52	9	left	ENTl	ENTl3	MAPT KI	42ab	M	0.000391806	-3
	2383	52	9	left	ENTl	ENTl3	MAPT KI	42ab	F	0.00323063	-2.48937
	2384	52	9	left	ENTl	ENTl3	MAPT KI	42ab	F	0.00189297	-2.72057
	2385	52	9	left	ENTl	ENTl3	MAPT KI	42ab	F	0.00101946	-2.98739
	2476	52	9	left	ENTl	ENTl3	MAPT KI	AD tau	M	1.44208	0.158992
	2477	52	9	left	ENTl	ENTl3	MAPT KI	AD tau	M	0.92328	-0.0346621
	2479	52	9	left	ENTl	ENTl3	MAPT KI	AD tau	F	0.684666	-0.164515
	2480	52	9	left	ENTl	ENTl3	MAPT KI	AD tau	M	0.671744	-0.172789
	2481	52	9	left	ENTl	ENTl3	MAPT KI	AD tau	M	0.514861	-0.288302
	2482	52	9	left	ENTl	ENTl3	MAPT KI	AD tau	F	1.47745	0.169516
	2483	52	9	left	ENTl	ENTl3	MAPT KI	AD tau	F	4.23528	0.626883
	2484	52	9	left	ENTl	ENTl3	MAPT KI	AD tau	F	1.73839	0.24015
	2311	139	9	left	ENTl	ENTl5	MAPT KI	4a	M	0.00207254	-2.68141
	2312	139	9	left	ENTl	ENTl5	MAPT KI	4a	M	0.00407392	-2.38892
	2314	139	9	left	ENTl	ENTl5	MAPT KI	4a	F	0.00637982	-2.19451
	2315	139	9	left	ENTl	ENTl5	MAPT KI	4a	F	0.00491771	-2.30736
	2316	139	9	left	ENTl	ENTl5	MAPT KI	4a	F	0.00459847	-2.33644
	2317	139	9	left	ENTl	ENTl5	MAPT KI	4a	F	0.00828022	-2.08143
	2355	139	9	left	ENTl	ENTl5	MAPT KI	4a	M	0.121584	-0.915088
	2356	139	9	left	ENTl	ENTl5	MAPT KI	4a	M	0.00166493	-2.776
	2364	139	9	left	ENTl	ENTl5	MAPT KI	12a	M	0.000182717	-3
	2365	139	9	left	ENTl	ENTl5	MAPT KI	12a	M	0.000625734	-3
	2366	139	9	left	ENTl	ENTl5	MAPT KI	12a	M	0.000215327	-3
	2367	139	9	left	ENTl	ENTl5	MAPT KI	12a	M	0	-3
	2368	139	9	left	ENTl	ENTl5	MAPT KI	42ab	M	0.00738943	-2.1308
	2369	139	9	left	ENTl	ENTl5	MAPT KI	42ab	M	0.00766533	-2.1149
	2370	139	9	left	ENTl	ENTl5	MAPT KI	12a	F	8.68604e-05	-3
	2371	139	9	left	ENTl	ENTl5	MAPT KI	12a	F	0	-3
	2372	139	9	left	ENTl	ENTl5	MAPT KI	12a	F	0.00021511	-3
	2373	139	9	left	ENTl	ENTl5	MAPT KI	12a	F	0.000256467	-3
	2374	139	9	left	ENTl	ENTl5	MAPT KI	42ab	F	0.041039	-1.3867
	2381	139	9	left	ENTl	ENTl5	MAPT KI	42ab	M	0.193881	-0.712442
	2382	139	9	left	ENTl	ENTl5	MAPT KI	42ab	M	0.000214247	-3
	2383	139	9	left	ENTl	ENTl5	MAPT KI	42ab	F	0.00588439	-2.22956
	2384	139	9	left	ENTl	ENTl5	MAPT KI	42ab	F	0.00151586	-2.81649
	2385	139	9	left	ENTl	ENTl5	MAPT KI	42ab	F	0.00129359	-2.88486
	2476	139	9	left	ENTl	ENTl5	MAPT KI	AD tau	M	0.563681	-0.248959
	2477	139	9	left	ENTl	ENTl5	MAPT KI	AD tau	M	0.248636	-0.604419
	2479	139	9	left	ENTl	ENTl5	MAPT KI	AD tau	F	0.269394	-0.569595
	2480	139	9	left	ENTl	ENTl5	MAPT KI	AD tau	M	0.316446	-0.499686
	2481	139	9	left	ENTl	ENTl5	MAPT KI	AD tau	M	0.710933	-0.148165
	2482	139	9	left	ENTl	ENTl5	MAPT KI	AD tau	F	0.2569	-0.590219
	2483	139	9	left	ENTl	ENTl5	MAPT KI	AD tau	F	3.15098	0.498447
	2484	139	9	left	ENTl	ENTl5	MAPT KI	AD tau	F	0.758622	-0.119969
	2311	28	9	left	ENTl	ENTl6a	MAPT KI	4a	M	0.0162528	-1.7888
	2312	28	9	left	ENTl	ENTl6a	MAPT KI	4a	M	0.0145217	-1.83768
	2314	28	9	left	ENTl	ENTl6a	MAPT KI	4a	F	0.0213408	-1.67059
	2315	28	9	left	ENTl	ENTl6a	MAPT KI	4a	F	0.00825576	-2.08272
	2316	28	9	left	ENTl	ENTl6a	MAPT KI	4a	F	0.00527073	-2.27731
	2317	28	9	left	ENTl	ENTl6a	MAPT KI	4a	F	0.0228589	-1.64075
	2355	28	9	left	ENTl	ENTl6a	MAPT KI	4a	M	0.136645	-0.864375
	2356	28	9	left	ENTl	ENTl6a	MAPT KI	4a	M	0.00639085	-2.19376
	2364	28	9	left	ENTl	ENTl6a	MAPT KI	12a	M	0	-3
	2365	28	9	left	ENTl	ENTl6a	MAPT KI	12a	M	0.000394741	-3
	2366	28	9	left	ENTl	ENTl6a	MAPT KI	12a	M	0.000384207	-3
	2367	28	9	left	ENTl	ENTl6a	MAPT KI	12a	M	0.000479896	-3
	2368	28	9	left	ENTl	ENTl6a	MAPT KI	42ab	M	0.0122156	-1.91273
	2369	28	9	left	ENTl	ENTl6a	MAPT KI	42ab	M	0.0116941	-1.93166
	2370	28	9	left	ENTl	ENTl6a	MAPT KI	12a	F	0	-3
	2371	28	9	left	ENTl	ENTl6a	MAPT KI	12a	F	0	-3
	2372	28	9	left	ENTl	ENTl6a	MAPT KI	12a	F	0	-3
	2373	28	9	left	ENTl	ENTl6a	MAPT KI	12a	F	0	-3
	2374	28	9	left	ENTl	ENTl6a	MAPT KI	42ab	F	0.0112909	-1.94689
	2381	28	9	left	ENTl	ENTl6a	MAPT KI	42ab	M	0.0424038	-1.37249
	2382	28	9	left	ENTl	ENTl6a	MAPT KI	42ab	M	0.00305271	-2.51389
	2383	28	9	left	ENTl	ENTl6a	MAPT KI	42ab	F	0.00306421	-2.51227
	2384	28	9	left	ENTl	ENTl6a	MAPT KI	42ab	F	0.00574527	-2.23993
	2385	28	9	left	ENTl	ENTl6a	MAPT KI	42ab	F	0.000452886	-3
	2476	28	9	left	ENTl	ENTl6a	MAPT KI	AD tau	M	0.655673	-0.183306
	2477	28	9	left	ENTl	ENTl6a	MAPT KI	AD tau	M	0.301779	-0.520297
	2479	28	9	left	ENTl	ENTl6a	MAPT KI	AD tau	F	0.561988	-0.250265
	2480	28	9	left	ENTl	ENTl6a	MAPT KI	AD tau	M	0.290179	-0.53732
	2481	28	9	left	ENTl	ENTl6a	MAPT KI	AD tau	M	0.331351	-0.479699
	2482	28	9	left	ENTl	ENTl6a	MAPT KI	AD tau	F	0.395095	-0.403288
	2483	28	9	left	ENTl	ENTl6a	MAPT KI	AD tau	F	0.647776	-0.188568
	2484	28	9	left	ENTl	ENTl6a	MAPT KI	AD tau	F	0.396946	-0.401257
	2311	526	9	left	ENTm	ENTm1	MAPT KI	4a	M	0.0340788	-1.46739
	2312	526	9	left	ENTm	ENTm1	MAPT KI	4a	M	0.0261232	-1.58281
	2314	526	9	left	ENTm	ENTm1	MAPT KI	4a	F	0.050159	-1.29956
	2315	526	9	left	ENTm	ENTm1	MAPT KI	4a	F	0.0200993	-1.6966
	2316	526	9	left	ENTm	ENTm1	MAPT KI	4a	F	0.0368627	-1.4333
	2317	526	9	left	ENTm	ENTm1	MAPT KI	4a	F	0.100917	-0.995994
	2355	526	9	left	ENTm	ENTm1	MAPT KI	4a	M	0.0560856	-1.25107
	2356	526	9	left	ENTm	ENTm1	MAPT KI	4a	M	0.0126969	-1.89596
	2364	526	9	left	ENTm	ENTm1	MAPT KI	12a	M	0	-3
	2365	526	9	left	ENTm	ENTm1	MAPT KI	12a	M	0	-3
	2366	526	9	left	ENTm	ENTm1	MAPT KI	12a	M	0	-3
	2367	526	9	left	ENTm	ENTm1	MAPT KI	12a	M	0	-3
	2368	526	9	left	ENTm	ENTm1	MAPT KI	42ab	M	0.0554854	-1.25574
	2369	526	9	left	ENTm	ENTm1	MAPT KI	42ab	M	0.285154	-0.544905
	2370	526	9	left	ENTm	ENTm1	MAPT KI	12a	F	0	-3
	2372	526	9	left	ENTm	ENTm1	MAPT KI	12a	F	0	-3
	2373	526	9	left	ENTm	ENTm1	MAPT KI	12a	F	0	-3
	2374	526	9	left	ENTm	ENTm1	MAPT KI	42ab	F	0.0370326	-1.4313
	2381	526	9	left	ENTm	ENTm1	MAPT KI	42ab	M	0.0530576	-1.27517
	2382	526	9	left	ENTm	ENTm1	MAPT KI	42ab	M	0.0390776	-1.40796
	2383	526	9	left	ENTm	ENTm1	MAPT KI	42ab	F	0.0268051	-1.57162
	2384	526	9	left	ENTm	ENTm1	MAPT KI	42ab	F	0.0111627	-1.95184
	2385	526	9	left	ENTm	ENTm1	MAPT KI	42ab	F	0.0088009	-2.05498
	2476	526	9	left	ENTm	ENTm1	MAPT KI	AD tau	M	0.40547	-0.39203
	2477	526	9	left	ENTm	ENTm1	MAPT KI	AD tau	M	0.823584	-0.0842868
	2479	526	9	left	ENTm	ENTm1	MAPT KI	AD tau	F	0.392175	-0.406509
	2480	526	9	left	ENTm	ENTm1	MAPT KI	AD tau	M	0.319147	-0.495995
	2481	526	9	left	ENTm	ENTm1	MAPT KI	AD tau	M	0.156178	-0.806353
	2482	526	9	left	ENTm	ENTm1	MAPT KI	AD tau	F	0.908396	-0.0417202
	2483	526	9	left	ENTm	ENTm1	MAPT KI	AD tau	F	10.321	1.01372
	2484	526	9	left	ENTm	ENTm1	MAPT KI	AD tau	F	1.90951	0.280924
	2311	543	9	left	ENTm	ENTm2	MAPT KI	4a	M	0.00338162	-2.46959
	2312	543	9	left	ENTm	ENTm2	MAPT KI	4a	M	0.00444586	-2.35107
	2314	543	9	left	ENTm	ENTm2	MAPT KI	4a	F	0.00242282	-2.61389
	2315	543	9	left	ENTm	ENTm2	MAPT KI	4a	F	0.00616803	-2.20915
	2316	543	9	left	ENTm	ENTm2	MAPT KI	4a	F	0.000744462	-3
	2317	543	9	left	ENTm	ENTm2	MAPT KI	4a	F	0.00594216	-2.22533
	2355	543	9	left	ENTm	ENTm2	MAPT KI	4a	M	0.0360714	-1.44272
	2356	543	9	left	ENTm	ENTm2	MAPT KI	4a	M	0.00230061	-2.63627
	2364	543	9	left	ENTm	ENTm2	MAPT KI	12a	M	0	-3
	2365	543	9	left	ENTm	ENTm2	MAPT KI	12a	M	0	-3
	2366	543	9	left	ENTm	ENTm2	MAPT KI	12a	M	0	-3
	2367	543	9	left	ENTm	ENTm2	MAPT KI	12a	M	0	-3
	2368	543	9	left	ENTm	ENTm2	MAPT KI	42ab	M	0.179223	-0.746583
	2369	543	9	left	ENTm	ENTm2	MAPT KI	42ab	M	0.0792206	-1.10111
	2370	543	9	left	ENTm	ENTm2	MAPT KI	12a	F	0	-3
	2372	543	9	left	ENTm	ENTm2	MAPT KI	12a	F	0	-3
	2373	543	9	left	ENTm	ENTm2	MAPT KI	12a	F	0	-3
	2374	543	9	left	ENTm	ENTm2	MAPT KI	42ab	F	0.00694309	-2.15782
	2381	543	9	left	ENTm	ENTm2	MAPT KI	42ab	M	0.0446282	-1.35029
	2382	543	9	left	ENTm	ENTm2	MAPT KI	42ab	M	0.0062762	-2.20161
	2383	543	9	left	ENTm	ENTm2	MAPT KI	42ab	F	0.00245618	-2.60798
	2384	543	9	left	ENTm	ENTm2	MAPT KI	42ab	F	0.00388671	-2.4093
	2385	543	9	left	ENTm	ENTm2	MAPT KI	42ab	F	0.00104185	-2.97805
	2476	543	9	left	ENTm	ENTm2	MAPT KI	AD tau	M	0.507558	-0.294505
	2477	543	9	left	ENTm	ENTm2	MAPT KI	AD tau	M	1.27485	0.105461
	2479	543	9	left	ENTm	ENTm2	MAPT KI	AD tau	F	0.54159	-0.266321
	2480	543	9	left	ENTm	ENTm2	MAPT KI	AD tau	M	0.736959	-0.132551
	2481	543	9	left	ENTm	ENTm2	MAPT KI	AD tau	M	0.16281	-0.788291
	2482	543	9	left	ENTm	ENTm2	MAPT KI	AD tau	F	1.08373	0.0349248
	2483	543	9	left	ENTm	ENTm2	MAPT KI	AD tau	F	1.12249	0.0501867
	2484	543	9	left	ENTm	ENTm2	MAPT KI	AD tau	F	1.34608	0.129074
	2311	664	9	left	ENTm	ENTm3	MAPT KI	4a	M	0.00575459	-2.23923
	2312	664	9	left	ENTm	ENTm3	MAPT KI	4a	M	0.00430144	-2.36538
	2314	664	9	left	ENTm	ENTm3	MAPT KI	4a	F	0.0110284	-1.95709
	2315	664	9	left	ENTm	ENTm3	MAPT KI	4a	F	0.00105403	-2.97305
	2316	664	9	left	ENTm	ENTm3	MAPT KI	4a	F	0.00328792	-2.48176
	2317	664	9	left	ENTm	ENTm3	MAPT KI	4a	F	0.00154563	-2.80809
	2355	664	9	left	ENTm	ENTm3	MAPT KI	4a	M	0.125999	-0.899597
	2356	664	9	left	ENTm	ENTm3	MAPT KI	4a	M	0.00195538	-2.70655
	2364	664	9	left	ENTm	ENTm3	MAPT KI	12a	M	0	-3
	2365	664	9	left	ENTm	ENTm3	MAPT KI	12a	M	0	-3
	2366	664	9	left	ENTm	ENTm3	MAPT KI	12a	M	0	-3
	2367	664	9	left	ENTm	ENTm3	MAPT KI	12a	M	0	-3
	2368	664	9	left	ENTm	ENTm3	MAPT KI	42ab	M	0.0866317	-1.06227
	2369	664	9	left	ENTm	ENTm3	MAPT KI	42ab	M	0.0312713	-1.50472
	2370	664	9	left	ENTm	ENTm3	MAPT KI	12a	F	0	-3
	2372	664	9	left	ENTm	ENTm3	MAPT KI	12a	F	0	-3
	2373	664	9	left	ENTm	ENTm3	MAPT KI	12a	F	0	-3
	2374	664	9	left	ENTm	ENTm3	MAPT KI	42ab	F	0.0208115	-1.68149
	2381	664	9	left	ENTm	ENTm3	MAPT KI	42ab	M	0.0461062	-1.33615
	2382	664	9	left	ENTm	ENTm3	MAPT KI	42ab	M	0	-3
	2383	664	9	left	ENTm	ENTm3	MAPT KI	42ab	F	0	-3
	2384	664	9	left	ENTm	ENTm3	MAPT KI	42ab	F	0	-3
	2385	664	9	left	ENTm	ENTm3	MAPT KI	42ab	F	0.000381841	-3
	2476	664	9	left	ENTm	ENTm3	MAPT KI	AD tau	M	1.08475	0.0353331
	2477	664	9	left	ENTm	ENTm3	MAPT KI	AD tau	M	0.77623	-0.110004
	2479	664	9	left	ENTm	ENTm3	MAPT KI	AD tau	F	0.772516	-0.112087
	2480	664	9	left	ENTm	ENTm3	MAPT KI	AD tau	M	1.22748	0.0890183
	2481	664	9	left	ENTm	ENTm3	MAPT KI	AD tau	M	0.306258	-0.513898
	2482	664	9	left	ENTm	ENTm3	MAPT KI	AD tau	F	1.47653	0.169245
	2483	664	9	left	ENTm	ENTm3	MAPT KI	AD tau	F	2.58718	0.412828
	2484	664	9	left	ENTm	ENTm3	MAPT KI	AD tau	F	3.79548	0.579268
	2311	727	9	left	ENTm	ENTm5	MAPT KI	4a	M	0.00176522	-2.75075
	2312	727	9	left	ENTm	ENTm5	MAPT KI	4a	M	0.0192222	-1.71597
	2314	727	9	left	ENTm	ENTm5	MAPT KI	4a	F	0.0126413	-1.89787
	2315	727	9	left	ENTm	ENTm5	MAPT KI	4a	F	0.00361654	-2.44051
	2316	727	9	left	ENTm	ENTm5	MAPT KI	4a	F	0.00115542	-2.93352
	2317	727	9	left	ENTm	ENTm5	MAPT KI	4a	F	0.0030272	-2.51753
	2355	727	9	left	ENTm	ENTm5	MAPT KI	4a	M	0.190626	-0.719794
	2356	727	9	left	ENTm	ENTm5	MAPT KI	4a	M	0.0072182	-2.14097
	2364	727	9	left	ENTm	ENTm5	MAPT KI	12a	M	0	-3
	2365	727	9	left	ENTm	ENTm5	MAPT KI	12a	M	0	-3
	2366	727	9	left	ENTm	ENTm5	MAPT KI	12a	M	0	-3
	2367	727	9	left	ENTm	ENTm5	MAPT KI	12a	M	0	-3
	2368	727	9	left	ENTm	ENTm5	MAPT KI	42ab	M	0.0555547	-1.2552
	2369	727	9	left	ENTm	ENTm5	MAPT KI	42ab	M	0.013402	-1.87251
	2370	727	9	left	ENTm	ENTm5	MAPT KI	12a	F	0	-3
	2372	727	9	left	ENTm	ENTm5	MAPT KI	12a	F	0	-3
	2373	727	9	left	ENTm	ENTm5	MAPT KI	12a	F	0	-3
	2374	727	9	left	ENTm	ENTm5	MAPT KI	42ab	F	0.0180146	-1.74414
	2381	727	9	left	ENTm	ENTm5	MAPT KI	42ab	M	0.0188753	-1.72388
	2382	727	9	left	ENTm	ENTm5	MAPT KI	42ab	M	0.0213969	-1.66945
	2383	727	9	left	ENTm	ENTm5	MAPT KI	42ab	F	0.00587515	-2.23024
	2384	727	9	left	ENTm	ENTm5	MAPT KI	42ab	F	0.00272383	-2.56323
	2385	727	9	left	ENTm	ENTm5	MAPT KI	42ab	F	0.00146966	-2.82984
	2476	727	9	left	ENTm	ENTm5	MAPT KI	AD tau	M	0.519168	-0.284683
	2477	727	9	left	ENTm	ENTm5	MAPT KI	AD tau	M	0.707848	-0.150054
	2479	727	9	left	ENTm	ENTm5	MAPT KI	AD tau	F	0.883822	-0.0536305
	2480	727	9	left	ENTm	ENTm5	MAPT KI	AD tau	M	1.36539	0.135259
	2481	727	9	left	ENTm	ENTm5	MAPT KI	AD tau	M	0.692583	-0.159522
	2482	727	9	left	ENTm	ENTm5	MAPT KI	AD tau	F	1.19485	0.0773188
	2483	727	9	left	ENTm	ENTm5	MAPT KI	AD tau	F	3.00911	0.47844
	2484	727	9	left	ENTm	ENTm5	MAPT KI	AD tau	F	1.59753	0.203451
	2311	743	9	left	ENTm	ENTm6	MAPT KI	4a	M	0.0217515	-1.66231
	2312	743	9	left	ENTm	ENTm6	MAPT KI	4a	M	0.0337084	-1.47213
	2314	743	9	left	ENTm	ENTm6	MAPT KI	4a	F	0.0250302	-1.60136
	2315	743	9	left	ENTm	ENTm6	MAPT KI	4a	F	0.00190988	-2.71673
	2316	743	9	left	ENTm	ENTm6	MAPT KI	4a	F	0.00163796	-2.78305
	2317	743	9	left	ENTm	ENTm6	MAPT KI	4a	F	0.0122316	-1.91216
	2355	743	9	left	ENTm	ENTm6	MAPT KI	4a	M	0.128767	-0.890162
	2356	743	9	left	ENTm	ENTm6	MAPT KI	4a	M	0.00655384	-2.18284
	2364	743	9	left	ENTm	ENTm6	MAPT KI	12a	M	0	-3
	2365	743	9	left	ENTm	ENTm6	MAPT KI	12a	M	0	-3
	2366	743	9	left	ENTm	ENTm6	MAPT KI	12a	M	0	-3
	2367	743	9	left	ENTm	ENTm6	MAPT KI	12a	M	0	-3
	2368	743	9	left	ENTm	ENTm6	MAPT KI	42ab	M	0.00642351	-2.19155
	2369	743	9	left	ENTm	ENTm6	MAPT KI	42ab	M	0.0144266	-1.84054
	2370	743	9	left	ENTm	ENTm6	MAPT KI	12a	F	0	-3
	2372	743	9	left	ENTm	ENTm6	MAPT KI	12a	F	0	-3
	2373	743	9	left	ENTm	ENTm6	MAPT KI	12a	F	0	-3
	2374	743	9	left	ENTm	ENTm6	MAPT KI	42ab	F	0.00564492	-2.24757
	2381	743	9	left	ENTm	ENTm6	MAPT KI	42ab	M	0.016986	-1.76965
	2382	743	9	left	ENTm	ENTm6	MAPT KI	42ab	M	0.00270471	-2.56628
	2383	743	9	left	ENTm	ENTm6	MAPT KI	42ab	F	0.00395807	-2.40142
	2384	743	9	left	ENTm	ENTm6	MAPT KI	42ab	F	0.00568505	-2.2445
	2385	743	9	left	ENTm	ENTm6	MAPT KI	42ab	F	0.00238683	-2.62036
	2476	743	9	left	ENTm	ENTm6	MAPT KI	AD tau	M	0.876006	-0.0574882
	2477	743	9	left	ENTm	ENTm6	MAPT KI	AD tau	M	0.667855	-0.175312
	2479	743	9	left	ENTm	ENTm6	MAPT KI	AD tau	F	0.606754	-0.21698
	2480	743	9	left	ENTm	ENTm6	MAPT KI	AD tau	M	0.700156	-0.154799
	2481	743	9	left	ENTm	ENTm6	MAPT KI	AD tau	M	0.718148	-0.14378
	2482	743	9	left	ENTm	ENTm6	MAPT KI	AD tau	F	0.579998	-0.236566
	2483	743	9	left	ENTm	ENTm6	MAPT KI	AD tau	F	0.0237363	-1.6244
	2311	952	9	left	EP	EPd	MAPT KI	4a	M	0.0210503	-1.67654
	2312	952	9	left	EP	EPd	MAPT KI	4a	M	0.0169986	-1.76933
	2314	952	9	left	EP	EPd	MAPT KI	4a	F	0.0239963	-1.61967
	2315	952	9	left	EP	EPd	MAPT KI	4a	F	0.00975804	-2.01019
	2316	952	9	left	EP	EPd	MAPT KI	4a	F	0.0178697	-1.74764
	2317	952	9	left	EP	EPd	MAPT KI	4a	F	0.0157145	-1.80342
	2355	952	9	left	EP	EPd	MAPT KI	4a	M	0.0989447	-1.00456
	2356	952	9	left	EP	EPd	MAPT KI	4a	M	0.010855	-1.96397
	2364	952	9	left	EP	EPd	MAPT KI	12a	M	0	-3
	2365	952	9	left	EP	EPd	MAPT KI	12a	M	0	-3
	2367	952	9	left	EP	EPd	MAPT KI	12a	M	0.00300555	-2.52063
	2368	952	9	left	EP	EPd	MAPT KI	42ab	M	0.0203252	-1.69175
	2369	952	9	left	EP	EPd	MAPT KI	42ab	M	0.0023326	-2.6303
	2370	952	9	left	EP	EPd	MAPT KI	12a	F	0	-3
	2371	952	9	left	EP	EPd	MAPT KI	12a	F	0.000782316	-3
	2372	952	9	left	EP	EPd	MAPT KI	12a	F	0	-3
[truncated: 12,852 more rows]

## Sheet: Figure 4E
Figure 4E: Significance plots of selct regions
Measure:	Statistical analysis using second generation p-value (SGPV) of log10(% area occupied) from AT8 stain
	strata	parent	contrast	estimate	SE	asymp.LCL	asymp.UCL	daughter	p	SGPV	side	grouping	method
	DG_left_None_9_None	DG	12a - 42ab	-1.05362	0.095101	-1.24001	-0.867226	combined	0	0	left	None_9_None	Ordinal
	DG_left_None_9_None	DG	12a - 4a	-1.38676	0.095101	-1.57315	-1.20036	combined	0	0	left	None_9_None	Ordinal
	DG_left_None_9_None	DG	12a - AD Tau	-2.34323	0.095101	-2.52963	-2.15684	combined	0	0	left	None_9_None	Ordinal
	DG_left_None_9_None	DG	42ab - 4a	-0.333137	0.095101	-0.519531	-0.146742	combined	0.000460088	0	left	None_9_None	Ordinal
	DG_left_None_9_None	DG	42ab - AD Tau	-1.28961	0.095101	-1.47601	-1.10322	combined	0	0	left	None_9_None	Ordinal
	DG_left_None_9_None	DG	4a - AD Tau	-0.956476	0.095101	-1.14287	-0.770081	combined	0	0	left	None_9_None	Ordinal
	ENTl_left_None_9_None	ENTl	12a - 42ab	-1.07208	0.0964391	-1.26109	-0.883058	combined	0	0	left	None_9_None	Ordinal
	ENTl_left_None_9_None	ENTl	12a - 4a	-1.30881	0.0964391	-1.49783	-1.1198	combined	0	0	left	None_9_None	Ordinal
	ENTl_left_None_9_None	ENTl	12a - AD Tau	-2.41784	0.0964391	-2.60686	-2.22882	combined	0	0	left	None_9_None	Ordinal
	ENTl_left_None_9_None	ENTl	42ab - 4a	-0.236737	0.0964391	-0.425754	-0.0477201	combined	0.0140969	0.206175	left	None_9_None	Ordinal
	ENTl_left_None_9_None	ENTl	42ab - AD Tau	-1.34576	0.0964391	-1.53478	-1.15675	combined	0	0	left	None_9_None	Ordinal
	ENTl_left_None_9_None	ENTl	4a - AD Tau	-1.10903	0.0964391	-1.29804	-0.92001	combined	0	0	left	None_9_None	Ordinal
	SUM_left_None_9_None	SUM	12a - 42ab	-0.595243	0.186352	-0.960485	-0.23	SUM	0.00140224	0	left	None_9_None	Ordinal
	SUM_left_None_9_None	SUM	12a - 4a	-1.26929	0.173388	-1.60913	-0.929459	SUM	2.47e-13	0	left	None_9_None	Ordinal
	SUM_left_None_9_None	SUM	12a - AD Tau	-2.15717	0.179748	-2.50947	-1.80487	SUM	0	0	left	None_9_None	Ordinal
	SUM_left_None_9_None	SUM	42ab - 4a	-0.67405	0.180682	-1.02818	-0.319921	SUM	0.000191026	0	left	None_9_None	Ordinal
	SUM_left_None_9_None	SUM	42ab - AD Tau	-1.56193	0.186352	-1.92717	-1.19669	SUM	0	0	left	None_9_None	Ordinal
	SUM_left_None_9_None	SUM	4a - AD Tau	-0.887879	0.173388	-1.22771	-0.548046	SUM	3.04e-07	0	left	None_9_None	Ordinal
	DG_right_None_9_None	DG	12a - 42ab	-0.929445	0.0961265	-1.11785	-0.741041	combined	0	0	right	None_9_None	Ordinal
	DG_right_None_9_None	DG	12a - 4a	-1.44518	0.0961265	-1.63358	-1.25677	combined	0	0	right	None_9_None	Ordinal
	DG_right_None_9_None	DG	12a - AD Tau	-2.35999	0.0961265	-2.54839	-2.17158	combined	0	0	right	None_9_None	Ordinal
	DG_right_None_9_None	DG	42ab - 4a	-0.515731	0.0961265	-0.704135	-0.327327	combined	8.09e-08	0	right	None_9_None	Ordinal
	DG_right_None_9_None	DG	42ab - AD Tau	-1.43054	0.0961265	-1.61895	-1.24214	combined	0	0	right	None_9_None	Ordinal
	DG_right_None_9_None	DG	4a - AD Tau	-0.914811	0.0961265	-1.10322	-0.726407	combined	0	0	right	None_9_None	Ordinal
	ENTl_right_None_9_None	ENTl	12a - 42ab	-0.903541	0.100371	-1.10027	-0.706817	combined	0	0	right	None_9_None	Ordinal
	ENTl_right_None_9_None	ENTl	12a - 4a	-1.47741	0.100371	-1.67414	-1.28069	combined	0	0	right	None_9_None	Ordinal
	ENTl_right_None_9_None	ENTl	12a - AD Tau	-2.37342	0.100371	-2.57014	-2.17669	combined	0	0	right	None_9_None	Ordinal
	ENTl_right_None_9_None	ENTl	42ab - 4a	-0.573869	0.100371	-0.770594	-0.377145	combined	1.08e-08	0	right	None_9_None	Ordinal
	ENTl_right_None_9_None	ENTl	42ab - AD Tau	-1.46987	0.100371	-1.6666	-1.27315	combined	0	0	right	None_9_None	Ordinal
	ENTl_right_None_9_None	ENTl	4a - AD Tau	-0.896005	0.100371	-1.09273	-0.699281	combined	0	0	right	None_9_None	Ordinal
	SUM_right_None_9_None	SUM	12a - 42ab	-0.5769	0.205448	-0.979571	-0.174229	SUM	0.00498489	0	right	None_9_None	Ordinal
	SUM_right_None_9_None	SUM	12a - 4a	-1.25515	0.191156	-1.62981	-0.880492	SUM	5.16e-11	0	right	None_9_None	Ordinal
	SUM_right_None_9_None	SUM	12a - AD Tau	-2.1497	0.198168	-2.5381	-1.7613	SUM	0	0	right	None_9_None	Ordinal
	SUM_right_None_9_None	SUM	42ab - 4a	-0.67825	0.199197	-1.06867	-0.287831	SUM	0.000661837	0	right	None_9_None	Ordinal
	SUM_right_None_9_None	SUM	42ab - AD Tau	-1.5728	0.205448	-1.97547	-1.17013	SUM	1.93e-14	0	right	None_9_None	Ordinal
	SUM_right_None_9_None	SUM	4a - AD Tau	-0.89455	0.191156	-1.26921	-0.519892	SUM	2.87e-06	0	right	None_9_None	Ordinal

## Sheet: Figure 4F
Figure 4F: Correlation plots of pathology burden
Measure: log10(% area occupied) from AT8 stain
		left_alv	left_APN	left_APr	left_ar	left_AT	left_AUDp1	left_AUDp2.3	left_AUDp4	left_AUDp5	left_AUDp6a	left_AUDp6b	left_AUDpo1	left_AUDpo2.3	left_AUDpo4	left_AUDpo5	left_AUDpo6a	left_AUDpo6b	left_AUDv1	left_AUDv2.3	left_AUDv4	left_AUDv5	left_AUDv6a	left_AUDv6b	left_bic	left_BLAp	left_BMAp	left_bsc	left_CA1	left_CA2	left_CA3	left_CB	left_cing	left_CLI	left_COApl	left_COApm	left_cpd	left_CS	left_csc	left_cst	left_CTXsp	left_DG.mo	left_DG.po	left_DG.sg	left_dhc	left_DR	left_dscp	left_DT	left_dtd
	12a Av	-4.01824	-3.39976	-5	-4.72818	-5	-3.65821	-3.46653	-3.46653	-3.46653	-3.46653	-3.46653	-3.60113	-3.60113	-3.60113	-3.60113	-3.60113	-3.60113	-3.01242	-3.01242	-3.01242	-3.01242	-3.01242	-3.01242	-4.68348	-4.1739	-4.57707	-5	-2.88901	-4.72283	-3.15857	-5	-4.22623	-5	-3.46992	-3.46992	-3.50092	-5	-5	-5	-4.67606	-3.04733	-3.04733	-3.04733	-3.31765	-5	-5	-4.5992	-5
	42ab Av	-3.28902	-3.20792	-3.29664	-2.70008	-4.27551	-2.52911	-2.52911	-2.62678	-2.62678	-2.62678	-2.62678	-2.31561	-2.31561	-2.31561	-2.31561	-2.31561	-2.31561	-2.23733	-2.23733	-2.23733	-2.23733	-2.23733	-2.23733	-2.82163	-2.69955	-4.28292	-3.48803	-2.46243	-4.45685	-2.53013	-3.53513	-3.35328	-3.12847	-1.78969	-1.78969	-2.73316	-2.08946	-5	-4.11394	-3.89075	-1.88437	-1.88437	-1.88437	-2.4546	-3.62766	-3.64663	-4.28502	-4.66303
	4a Av	-1.91092	-2.44541	-2.10072	-1.41524	-2.22219	-1.71283	-1.71283	-1.71283	-1.71283	-1.71283	-1.71283	-1.98625	-1.98625	-1.98625	-1.98625	-1.98625	-1.98625	-1.72362	-1.72362	-1.72362	-1.72362	-1.72362	-1.72362	-1.73897	-2.19914	-2.08567	-2.32383	-2.27635	-2.81201	-2.15948	-3.48014	-1.3534	-2.88973	-2.12553	-2.12553	-2.1878	-1.55195	-3.12139	-3.44014	-1.96807	-1.39824	-1.39824	-1.39824	-1.69255	-4.12339	-1.83443	-3.30162	-5
	AD Tau Av	0.286761	-1.27239	-1.29293	-0.456099	-0.441462	-0.971721	-0.971721	-0.971721	-0.971721	-1.14131	-1.14131	-1.02688	-1.02688	-1.02688	-1.02688	-1.02688	-1.02688	-0.88586	-0.88586	-0.88586	-0.88586	-0.88586	-0.88586	-1.80945	-0.718179	-0.813963	-1.42704	0.349817	0.00451438	0.605876	-1.88846	-0.61512	-1.42118	-0.317481	-0.317481	-0.978184	-0.27493	-1.26755	-2.72716	-0.417356	0.862928	0.862928	0.862928	-0.0303676	-0.718923	-0.547065	-3.20031	-1.80717
[truncated: 428 more columns]

## Sheet: Figure 5C
Figure 5C: Measurement of pronse-treated AD tau fibrils
Measure: Measured width and pitch from TEM images in nm
	Width
		AD Tau	PRONASE-Treated AD Tau
		24	17
		24	20
		18	18
		27	19
		24	14
		14	14
		18	16
		12	21
		18	19
		17	19
		19	22
		27	17
		18	18
		18	20
		24	18
		24	18
		19	18
		18	19
		19	23
		18	23		P-Value	0.3583
	Pitch
		AD Tau	PRONASE-Treated AD Tau
		73	69
		50	44
		83	66
		75	93
		69	72
		74	85
		65	70
		85	43
		76	64
		58	74
		67	78
		69	70
		94	82
		79	51
		78	85
		82	85
		97	85
		71	84
		68	62
		84	76
					P-Value	0.6306

## Sheet: Figure 5F
Figure 5F: Measurement of phosphatase-treated AD tau fibrils
Measure: Measured width and pitch from TEM images in nm
	Width
		AD Tau	Phosphatase-Treated AD Tau
		24	25
		24	17
		18	15
		27	18
		24	17
		14	19
		18	16
		12	17
		18	16
		17	21
		19	19
		27	20
		18	16
		18	18
		24	16
		24	21
		19	28
		18	18
		19	21
		18	25		P-Value	0.6496
	Pitch
		AD Tau	Phosphatase-Treated AD Tau
		73	66
		50	74
		83	95
		75	91
		69	87
		74	85
		65	82
		85	85
		76	95
		58	89
		67	72
		69	75
		94	74
		79	84
		78	79
		82	82
		97	73
		71	65
		68	84
		84	82
					P-Value	0.1714

## Sheet: Figure 5H
Figure 5H: Modified AD tau fibril seeding in primary cortical neurons
Measure: Normalized percent area of T49 stain/DAPI count
	PBS	AD Tau 25 nM	AD Tau 125 nM	Pronase-Treated AD Tau 25 nM	Pronase-Treated AD Tau 125 nM	Phosphatase-Treated AD Tau 25 nM	Phosphatase-Treated AD Tau 125 nM
	0.078289	1.02908	4.32889	0.3313	0.536322	0.320109	0.38451
	0.08404	0.932501	5.91596	0.391096	0.499451	0.259847	0.27293
	0.094292	1.03842	6.42311	0.396731	0.489316	0.331372	0.142142
	0.109717	0.92331	6.77492	0.303563	0.716039	0.14216	0.292352
	0.083533	1.17952	4.71446	0.349298	0.5491	0.242582	0.328769
	0.108936	0.897174	5.10582	0.381068	0.515048	0.183084	0.283723
	0.097239	0.862667	4.74094	0.27664	0.621388	0.206647	0.345031
	0.111469	0.931332	5.18387	0.278218	0.667396	0.160464	0.387431
	0.090598	1.206	6.76838	0.352965	0.481811	0.164258
P-Value		<0.0001	<0.0001	0.5297	0.0419	0.9436	0.7032

## Sheet: Figure 6C
Figure 6C: Anatomical heat map of pathology burden by modified AD tau fibril
Measure: log10(% area occupied) from AT8 stain
	mouse	Region ID	mpi	side	parent	daughter	genotype	treatment	sex	% area occupied	Log10(% area occupied)
	ADTau_A	466	None	left	alv	alv	MAPT KI	ADTau	M	0.718679	-0.143459
	ADTau_B	466	None	left	alv	alv	MAPT KI	ADTau	F	1.22538	0.088276
	ADTau_C	466	None	left	alv	alv	MAPT KI	ADTau	M	0.55024	-0.25944
	ADTau_D	466	None	left	alv	alv	MAPT KI	ADTau	F	0.53659	-0.270349
	ADTau_E	466	None	left	alv	alv	MAPT KI	ADTau	M	0.652213	-0.185604
	ADTau_F	466	None	left	alv	alv	MAPT KI	ADTau	F	0.356304	-0.448167
	ADTau_G	466	None	left	alv	alv	MAPT KI	ADTau	M	0.442103	-0.354467
	ADTau_H	466	None	left	alv	alv	MAPT KI	ADTau	F	0.462848	-0.334552
	PHOS_A	466	None	left	alv	alv	MAPT KI	PHOS	F	0.0265192	-1.57628
	PHOS_B	466	None	left	alv	alv	MAPT KI	PHOS	M	0.0197095	-1.7051
	PHOS_C	466	None	left	alv	alv	MAPT KI	PHOS	M	0.0283777	-1.54687
	PHOS_D	466	None	left	alv	alv	MAPT KI	PHOS	F	0.00841637	-2.07436
	PHOS_E	466	None	left	alv	alv	MAPT KI	PHOS	F	0	-3
	PHOS_F	466	None	left	alv	alv	MAPT KI	PHOS	M	0.0145825	-1.83587
	PHOS_G	466	None	left	alv	alv	MAPT KI	PHOS	M	0.064106	-1.19303
	PHOS_H	466	None	left	alv	alv	MAPT KI	PHOS	F	0.0318811	-1.49633
	PRO_A	466	None	left	alv	alv	MAPT KI	PRO	M	0.0295774	-1.52889
	PRO_B	466	None	left	alv	alv	MAPT KI	PRO	F	0.00199531	-2.69782
	PRO_C	466	None	left	alv	alv	MAPT KI	PRO	M	0.0174083	-1.759
	PRO_D	466	None	left	alv	alv	MAPT KI	PRO	F	0.00194632	-2.70856
	PRO_E	466	None	left	alv	alv	MAPT KI	PRO	F	0.0146581	-1.83363
	PRO_F	466	None	left	alv	alv	MAPT KI	PRO	F	0.00640812	-2.19259
	PRO_G	466	None	left	alv	alv	MAPT KI	PRO	M	0.00427331	-2.36822
	PRO_H	466	None	left	alv	alv	MAPT KI	PRO	M	0.0137098	-1.86265
	ADTau_A	215	None	left	APN	APN	MAPT KI	ADTau	M	0.00963825	-2.01555
	ADTau_B	215	None	left	APN	APN	MAPT KI	ADTau	F	0.027725	-1.55697
	ADTau_C	215	None	left	APN	APN	MAPT KI	ADTau	M	0.0298716	-1.5246
	ADTau_D	215	None	left	APN	APN	MAPT KI	ADTau	F	0.007283	-2.13709
	ADTau_E	215	None	left	APN	APN	MAPT KI	ADTau	M	0.0171935	-1.76438
	ADTau_F	215	None	left	APN	APN	MAPT KI	ADTau	F	0.0386241	-1.41303
	ADTau_G	215	None	left	APN	APN	MAPT KI	ADTau	M	0.0328147	-1.4838
	ADTau_H	215	None	left	APN	APN	MAPT KI	ADTau	F	0.0210916	-1.67569
	PHOS_A	215	None	left	APN	APN	MAPT KI	PHOS	F	0.00276735	-2.55637
	PHOS_B	215	None	left	APN	APN	MAPT KI	PHOS	M	0.00795539	-2.09879
	PHOS_C	215	None	left	APN	APN	MAPT KI	PHOS	M	0.00779329	-2.10772
	PHOS_D	215	None	left	APN	APN	MAPT KI	PHOS	F	0.00403094	-2.39352
	PHOS_F	215	None	left	APN	APN	MAPT KI	PHOS	M	0.0163081	-1.78733
	PHOS_G	215	None	left	APN	APN	MAPT KI	PHOS	M	0.035985	-1.44376
	PHOS_H	215	None	left	APN	APN	MAPT KI	PHOS	F	0.00372403	-2.42782
	PRO_A	215	None	left	APN	APN	MAPT KI	PRO	M	0.0075063	-2.124
	PRO_B	215	None	left	APN	APN	MAPT KI	PRO	F	0.0106882	-1.97069
	PRO_C	215	None	left	APN	APN	MAPT KI	PRO	M	0.00278107	-2.55423
	PRO_D	215	None	left	APN	APN	MAPT KI	PRO	F	0.000378135	-3
	PRO_E	215	None	left	APN	APN	MAPT KI	PRO	F	0.00266159	-2.57323
	PRO_F	215	None	left	APN	APN	MAPT KI	PRO	F	0.00213576	-2.66842
	PRO_G	215	None	left	APN	APN	MAPT KI	PRO	M	0.000630742	-3
	PRO_H	215	None	left	APN	APN	MAPT KI	PRO	M	0.000981024	-3
	ADTau_A	484682508	None	left	APr	APr	MAPT KI	ADTau	M	0.264582	-0.577423
	ADTau_B	484682508	None	left	APr	APr	MAPT KI	ADTau	F	0.0724108	-1.14014
	ADTau_C	484682508	None	left	APr	APr	MAPT KI	ADTau	M	0.218104	-0.661317
	ADTau_D	484682508	None	left	APr	APr	MAPT KI	ADTau	F	0.309932	-0.50872
	ADTau_E	484682508	None	left	APr	APr	MAPT KI	ADTau	M	0.235431	-0.628118
	ADTau_F	484682508	None	left	APr	APr	MAPT KI	ADTau	F	3.04257	0.483243
	ADTau_G	484682508	None	left	APr	APr	MAPT KI	ADTau	M	0.155593	-0.807981
	ADTau_H	484682508	None	left	APr	APr	MAPT KI	ADTau	F	0.342664	-0.465119
	PHOS_A	484682508	None	left	APr	APr	MAPT KI	PHOS	F	0	-3
	PHOS_B	484682508	None	left	APr	APr	MAPT KI	PHOS	M	0	-3
	PHOS_C	484682508	None	left	APr	APr	MAPT KI	PHOS	M	0	-3
	PHOS_D	484682508	None	left	APr	APr	MAPT KI	PHOS	F	0	-3
	PHOS_E	484682508	None	left	APr	APr	MAPT KI	PHOS	F	0	-3
	PHOS_F	484682508	None	left	APr	APr	MAPT KI	PHOS	M	0	-3
	PHOS_G	484682508	None	left	APr	APr	MAPT KI	PHOS	M	0	-3
	PHOS_H	484682508	None	left	APr	APr	MAPT KI	PHOS	F	0	-3
	PRO_A	484682508	None	left	APr	APr	MAPT KI	PRO	M	0.00478638	-2.31909
	PRO_B	484682508	None	left	APr	APr	MAPT KI	PRO	F	0.00206673	-2.68262
	PRO_C	484682508	None	left	APr	APr	MAPT KI	PRO	M	0.00131404	-2.8781
	PRO_D	484682508	None	left	APr	APr	MAPT KI	PRO	F	0.000586944	-3
	PRO_E	484682508	None	left	APr	APr	MAPT KI	PRO	F	0.00941662	-2.02564
	PRO_F	484682508	None	left	APr	APr	MAPT KI	PRO	F	0.00140974	-2.84779
	PRO_G	484682508	None	left	APr	APr	MAPT KI	PRO	M	0.00371825	-2.42849
	PRO_H	484682508	None	left	APr	APr	MAPT KI	PRO	M	0.00932487	-2.02989
	ADTau_A	484682524	None	left	ar	ar	MAPT KI	ADTau	M	0.97156	-0.0125258
	ADTau_B	484682524	None	left	ar	ar	MAPT KI	ADTau	F	0.965084	-0.0154303
	ADTau_C	484682524	None	left	ar	ar	MAPT KI	ADTau	M	0.863407	-0.0637796
	ADTau_D	484682524	None	left	ar	ar	MAPT KI	ADTau	F	0.956101	-0.0194918
	ADTau_E	484682524	None	left	ar	ar	MAPT KI	ADTau	M	1.5462	0.189269
	ADTau_F	484682524	None	left	ar	ar	MAPT KI	ADTau	F	2.16788	0.336037
	ADTau_G	484682524	None	left	ar	ar	MAPT KI	ADTau	M	2.25134	0.352444
	ADTau_H	484682524	None	left	ar	ar	MAPT KI	ADTau	F	0.694782	-0.158145
	PHOS_A	484682524	None	left	ar	ar	MAPT KI	PHOS	F	0	-3
	PHOS_B	484682524	None	left	ar	ar	MAPT KI	PHOS	M	0.012273	-1.9107
	PHOS_C	484682524	None	left	ar	ar	MAPT KI	PHOS	M	0	-3
	PHOS_D	484682524	None	left	ar	ar	MAPT KI	PHOS	F	0	-3
	PHOS_E	484682524	None	left	ar	ar	MAPT KI	PHOS	F	0	-3
	PHOS_F	484682524	None	left	ar	ar	MAPT KI	PHOS	M	0.0138082	-1.85955
	PHOS_G	484682524	None	left	ar	ar	MAPT KI	PHOS	M	0.071404	-1.14622
	PHOS_H	484682524	None	left	ar	ar	MAPT KI	PHOS	F	0.0153299	-1.81418
	PRO_A	484682524	None	left	ar	ar	MAPT KI	PRO	M	0.0247232	-1.60672
	PRO_B	484682524	None	left	ar	ar	MAPT KI	PRO	F	0	-3
	PRO_C	484682524	None	left	ar	ar	MAPT KI	PRO	M	0	-3
	PRO_D	484682524	None	left	ar	ar	MAPT KI	PRO	F	0	-3
	PRO_E	484682524	None	left	ar	ar	MAPT KI	PRO	F	0	-3
	PRO_F	484682524	None	left	ar	ar	MAPT KI	PRO	F	0	-3
	PRO_G	484682524	None	left	ar	ar	MAPT KI	PRO	M	0.0167807	-1.77493
	PRO_H	484682524	None	left	ar	ar	MAPT KI	PRO	M	0.0147966	-1.82955
	ADTau_A	231	None	left	AT	AT	MAPT KI	ADTau	M	0.447792	-0.348914
	ADTau_B	231	None	left	AT	AT	MAPT KI	ADTau	F	0.659361	-0.18087
	ADTau_C	231	None	left	AT	AT	MAPT KI	ADTau	M	0.724391	-0.140021
	ADTau_D	231	None	left	AT	AT	MAPT KI	ADTau	F	0.711955	-0.147541
	ADTau_E	231	None	left	AT	AT	MAPT KI	ADTau	M	1.31589	0.119222
	ADTau_F	231	None	left	AT	AT	MAPT KI	ADTau	F	0.556529	-0.254504
	ADTau_G	231	None	left	AT	AT	MAPT KI	ADTau	M	1.01588	0.00684788
	ADTau_H	231	None	left	AT	AT	MAPT KI	ADTau	F	0.482203	-0.316761
	PHOS_A	231	None	left	AT	AT	MAPT KI	PHOS	F	0	-3
	PHOS_D	231	None	left	AT	AT	MAPT KI	PHOS	F	0	-3
	PHOS_E	231	None	left	AT	AT	MAPT KI	PHOS	F	0	-3
	PHOS_F	231	None	left	AT	AT	MAPT KI	PHOS	M	0	-3
	PHOS_G	231	None	left	AT	AT	MAPT KI	PHOS	M	0	-3
	PHOS_H	231	None	left	AT	AT	MAPT KI	PHOS	F	0	-3
	PRO_A	231	None	left	AT	AT	MAPT KI	PRO	M	0	-3
	PRO_B	231	None	left	AT	AT	MAPT KI	PRO	F	0	-3
	PRO_C	231	None	left	AT	AT	MAPT KI	PRO	M	0	-3
	PRO_D	231	None	left	AT	AT	MAPT KI	PRO	F	0	-3
	PRO_E	231	None	left	AT	AT	MAPT KI	PRO	F	0.174101	-0.759173
	PRO_F	231	None	left	AT	AT	MAPT KI	PRO	F	0	-3
	PRO_G	231	None	left	AT	AT	MAPT KI	PRO	M	0.00146562	-2.83102
	PRO_H	231	None	left	AT	AT	MAPT KI	PRO	M	0.0726378	-1.13878
	ADTau_B	527	None	left	AUDd	AUDd1	MAPT KI	ADTau	F	0	-3
	ADTau_H	527	None	left	AUDd	AUDd1	MAPT KI	ADTau	F	0.115226	-0.938412
	PHOS_A	527	None	left	AUDd	AUDd1	MAPT KI	PHOS	F	0	-3
	PHOS_C	527	None	left	AUDd	AUDd1	MAPT KI	PHOS	M	0.0146738	-1.83316
	PRO_F	527	None	left	AUDd	AUDd1	MAPT KI	PRO	F	0.0366973	-1.43525
	ADTau_B	600	None	left	AUDd	AUDd2/3	MAPT KI	ADTau	F	0	-3
	ADTau_H	600	None	left	AUDd	AUDd2/3	MAPT KI	ADTau	F	0.0210089	-1.67739
	PHOS_A	600	None	left	AUDd	AUDd2/3	MAPT KI	PHOS	F	0	-3
	PHOS_C	600	None	left	AUDd	AUDd2/3	MAPT KI	PHOS	M	0.00253718	-2.59394
	PRO_A	600	None	left	AUDd	AUDd2/3	MAPT KI	PRO	M	0	-3
	PRO_F	600	None	left	AUDd	AUDd2/3	MAPT KI	PRO	F	0.0461848	-1.33541
	ADTau_B	678	None	left	AUDd	AUDd4	MAPT KI	ADTau	F	0	-3
	ADTau_H	678	None	left	AUDd	AUDd4	MAPT KI	ADTau	F	0.0190025	-1.72096
	PHOS_A	678	None	left	AUDd	AUDd4	MAPT KI	PHOS	F	0	-3
	PHOS_C	678	None	left	AUDd	AUDd4	MAPT KI	PHOS	M	0	-3
	PRO_A	678	None	left	AUDd	AUDd4	MAPT KI	PRO	M	0	-3
	PRO_F	678	None	left	AUDd	AUDd4	MAPT KI	PRO	F	0.0232434	-1.63351
	ADTau_B	252	None	left	AUDd	AUDd5	MAPT KI	ADTau	F	0.0591681	-1.22784
	ADTau_H	252	None	left	AUDd	AUDd5	MAPT KI	ADTau	F	0.0227927	-1.64201
	PHOS_A	252	None	left	AUDd	AUDd5	MAPT KI	PHOS	F	0	-3
	PHOS_C	252	None	left	AUDd	AUDd5	MAPT KI	PHOS	M	0	-3
	PRO_A	252	None	left	AUDd	AUDd5	MAPT KI	PRO	M	0	-3
	PRO_F	252	None	left	AUDd	AUDd5	MAPT KI	PRO	F	0.0404893	-1.39255
	ADTau_B	156	None	left	AUDd	AUDd6a	MAPT KI	ADTau	F	0.0196043	-1.70743
	ADTau_H	156	None	left	AUDd	AUDd6a	MAPT KI	ADTau	F	0.0333923	-1.47622
	PHOS_A	156	None	left	AUDd	AUDd6a	MAPT KI	PHOS	F	0.0210928	-1.67566
	PHOS_C	156	None	left	AUDd	AUDd6a	MAPT KI	PHOS	M	0	-3
	PRO_A	156	None	left	AUDd	AUDd6a	MAPT KI	PRO	M	0	-3
	PRO_F	156	None	left	AUDd	AUDd6a	MAPT KI	PRO	F	0.0157559	-1.80228
	ADTau_B	243	None	left	AUDd	AUDd6b	MAPT KI	ADTau	F	0	-3
	ADTau_H	243	None	left	AUDd	AUDd6b	MAPT KI	ADTau	F	0.325798	-0.487039
	PHOS_A	243	None	left	AUDd	AUDd6b	MAPT KI	PHOS	F	0	-3
	PHOS_C	243	None	left	AUDd	AUDd6b	MAPT KI	PHOS	M	0	-3
	PRO_A	243	None	left	AUDd	AUDd6b	MAPT KI	PRO	M	0	-3
	PRO_F	243	None	left	AUDd	AUDd6b	MAPT KI	PRO	F	0	-3
	ADTau_A	735	None	left	AUDp	AUDp1	MAPT KI	ADTau	M	0.340278	-0.468154
	ADTau_B	735	None	left	AUDp	AUDp1	MAPT KI	ADTau	F	0.486126	-0.313242
	ADTau_C	735	None	left	AUDp	AUDp1	MAPT KI	ADTau	M	0.64466	-0.190662
	ADTau_D	735	None	left	AUDp	AUDp1	MAPT KI	ADTau	F	0.721502	-0.141757
	ADTau_E	735	None	left	AUDp	AUDp1	MAPT KI	ADTau	M	1.66925	0.222523
	ADTau_F	735	None	left	AUDp	AUDp1	MAPT KI	ADTau	F	0.452575	-0.3443
	ADTau_G	735	None	left	AUDp	AUDp1	MAPT KI	ADTau	M	0.737157	-0.132434
	ADTau_H	735	None	left	AUDp	AUDp1	MAPT KI	ADTau	F	0.855925	-0.067559
	PHOS_A	735	None	left	AUDp	AUDp1	MAPT KI	PHOS	F	0.00894464	-2.04795
	PHOS_B	735	None	left	AUDp	AUDp1	MAPT KI	PHOS	M	0.217108	-0.663304
	PHOS_C	735	None	left	AUDp	AUDp1	MAPT KI	PHOS	M	0.0068151	-2.16589
	PHOS_D	735	None	left	AUDp	AUDp1	MAPT KI	PHOS	F	0.00893389	-2.04847
	PHOS_F	735	None	left	AUDp	AUDp1	MAPT KI	PHOS	M	0.0802504	-1.0955
	PHOS_G	735	None	left	AUDp	AUDp1	MAPT KI	PHOS	M	0.0910221	-1.04081
	PHOS_H	735	None	left	AUDp	AUDp1	MAPT KI	PHOS	F	0.0105299	-1.97716
	PRO_A	735	None	left	AUDp	AUDp1	MAPT KI	PRO	M	0.00875606	-2.0572
	PRO_B	735	None	left	AUDp	AUDp1	MAPT KI	PRO	F	0.00811431	-2.09021
	PRO_C	735	None	left	AUDp	AUDp1	MAPT KI	PRO	M	0.0413028	-1.38392
	PRO_D	735	None	left	AUDp	AUDp1	MAPT KI	PRO	F	0	-3
	PRO_E	735	None	left	AUDp	AUDp1	MAPT KI	PRO	F	0.578472	-0.23771
	PRO_F	735	None	left	AUDp	AUDp1	MAPT KI	PRO	F	0.0173816	-1.75966
	PRO_G	735	None	left	AUDp	AUDp1	MAPT KI	PRO	M	0.0257052	-1.58981
	PRO_H	735	None	left	AUDp	AUDp1	MAPT KI	PRO	M	0.0289366	-1.5384
	ADTau_A	251	None	left	AUDp	AUDp2/3	MAPT KI	ADTau	M	0.187501	-0.726974
	ADTau_B	251	None	left	AUDp	AUDp2/3	MAPT KI	ADTau	F	0.214905	-0.667734
	ADTau_C	251	None	left	AUDp	AUDp2/3	MAPT KI	ADTau	M	0.177631	-0.750457
	ADTau_D	251	None	left	AUDp	AUDp2/3	MAPT KI	ADTau	F	0.692013	-0.15988
	ADTau_E	251	None	left	AUDp	AUDp2/3	MAPT KI	ADTau	M	0.431797	-0.36471
	ADTau_F	251	None	left	AUDp	AUDp2/3	MAPT KI	ADTau	F	0.412743	-0.38431
	ADTau_G	251	None	left	AUDp	AUDp2/3	MAPT KI	ADTau	M	0.439947	-0.35659
	ADTau_H	251	None	left	AUDp	AUDp2/3	MAPT KI	ADTau	F	0.300731	-0.521808
	PHOS_A	251	None	left	AUDp	AUDp2/3	MAPT KI	PHOS	F	0	-3
	PHOS_B	251	None	left	AUDp	AUDp2/3	MAPT KI	PHOS	M	0.0579346	-1.23699
	PHOS_C	251	None	left	AUDp	AUDp2/3	MAPT KI	PHOS	M	0.00702397	-2.1528
	PHOS_D	251	None	left	AUDp	AUDp2/3	MAPT KI	PHOS	F	0	-3
	PHOS_F	251	None	left	AUDp	AUDp2/3	MAPT KI	PHOS	M	0.0190449	-1.71999
	PHOS_G	251	None	left	AUDp	AUDp2/3	MAPT KI	PHOS	M	0.00686033	-2.16302
	PHOS_H	251	None	left	AUDp	AUDp2/3	MAPT KI	PHOS	F	0.0221763	-1.65391
	PRO_A	251	None	left	AUDp	AUDp2/3	MAPT KI	PRO	M	0.00384476	-2.414
	PRO_B	251	None	left	AUDp	AUDp2/3	MAPT KI	PRO	F	0.0151369	-1.81968
	PRO_C	251	None	left	AUDp	AUDp2/3	MAPT KI	PRO	M	0.0149486	-1.82511
	PRO_D	251	None	left	AUDp	AUDp2/3	MAPT KI	PRO	F	0.00746112	-2.12661
	PRO_E	251	None	left	AUDp	AUDp2/3	MAPT KI	PRO	F	0.871253	-0.0598506
	PRO_F	251	None	left	AUDp	AUDp2/3	MAPT KI	PRO	F	0.00914479	-2.03835
	PRO_G	251	None	left	AUDp	AUDp2/3	MAPT KI	PRO	M	0.0267797	-1.57203
	PRO_H	251	None	left	AUDp	AUDp2/3	MAPT KI	PRO	M	0.00710286	-2.14796
	ADTau_A	816	None	left	AUDp	AUDp4	MAPT KI	ADTau	M	0.138534	-0.858412
	ADTau_B	816	None	left	AUDp	AUDp4	MAPT KI	ADTau	F	0.254582	-0.594155
	ADTau_C	816	None	left	AUDp	AUDp4	MAPT KI	ADTau	M	0.0810409	-1.09124
	ADTau_D	816	None	left	AUDp	AUDp4	MAPT KI	ADTau	F	0.193855	-0.7125
	ADTau_E	816	None	left	AUDp	AUDp4	MAPT KI	ADTau	M	0.308719	-0.510423
	ADTau_F	816	None	left	AUDp	AUDp4	MAPT KI	ADTau	F	0.16304	-0.787679
	ADTau_G	816	None	left	AUDp	AUDp4	MAPT KI	ADTau	M	0.252137	-0.598347
	ADTau_H	816	None	left	AUDp	AUDp4	MAPT KI	ADTau	F	0.18825	-0.725241
	PHOS_A	816	None	left	AUDp	AUDp4	MAPT KI	PHOS	F	0.00325002	-2.48678
	PHOS_B	816	None	left	AUDp	AUDp4	MAPT KI	PHOS	M	0.0133811	-1.87318
	PHOS_C	816	None	left	AUDp	AUDp4	MAPT KI	PHOS	M	0.0119989	-1.9205
	PHOS_D	816	None	left	AUDp	AUDp4	MAPT KI	PHOS	F	0	-3
	PHOS_F	816	None	left	AUDp	AUDp4	MAPT KI	PHOS	M	0.00663753	-2.17734
	PHOS_G	816	None	left	AUDp	AUDp4	MAPT KI	PHOS	M	0	-3
	PHOS_H	816	None	left	AUDp	AUDp4	MAPT KI	PHOS	F	0.00605722	-2.21701
	PRO_A	816	None	left	AUDp	AUDp4	MAPT KI	PRO	M	0.0021888	-2.65782
	PRO_B	816	None	left	AUDp	AUDp4	MAPT KI	PRO	F	0.00830993	-2.07988
	PRO_C	816	None	left	AUDp	AUDp4	MAPT KI	PRO	M	0	-3
	PRO_D	816	None	left	AUDp	AUDp4	MAPT KI	PRO	F	0	-3
	PRO_E	816	None	left	AUDp	AUDp4	MAPT KI	PRO	F	0.0692344	-1.15962
	PRO_F	816	None	left	AUDp	AUDp4	MAPT KI	PRO	F	0.00303399	-2.51656
	PRO_G	816	None	left	AUDp	AUDp4	MAPT KI	PRO	M	0.0065756	-2.1814
	PRO_H	816	None	left	AUDp	AUDp4	MAPT KI	PRO	M	0.00354963	-2.4486
	ADTau_A	847	None	left	AUDp	AUDp5	MAPT KI	ADTau	M	0.127413	-0.894751
	ADTau_B	847	None	left	AUDp	AUDp5	MAPT KI	ADTau	F	0.14643	-0.834341
	ADTau_C	847	None	left	AUDp	AUDp5	MAPT KI	ADTau	M	0.0745626	-1.12742
	ADTau_D	847	None	left	AUDp	AUDp5	MAPT KI	ADTau	F	0.0690846	-1.16056
	ADTau_E	847	None	left	AUDp	AUDp5	MAPT KI	ADTau	M	0.0957515	-1.01881
	ADTau_F	847	None	left	AUDp	AUDp5	MAPT KI	ADTau	F	0.0516218	-1.28708
	ADTau_G	847	None	left	AUDp	AUDp5	MAPT KI	ADTau	M	0.22377	-0.650179
	ADTau_H	847	None	left	AUDp	AUDp5	MAPT KI	ADTau	F	0.135267	-0.868776
	PHOS_A	847	None	left	AUDp	AUDp5	MAPT KI	PHOS	F	0.00911178	-2.03992
	PHOS_B	847	None	left	AUDp	AUDp5	MAPT KI	PHOS	M	0.00341077	-2.46588
	PHOS_C	847	None	left	AUDp	AUDp5	MAPT KI	PHOS	M	0.00317943	-2.49629
	PHOS_D	847	None	left	AUDp	AUDp5	MAPT KI	PHOS	F	0.000594956	-3
	PHOS_F	847	None	left	AUDp	AUDp5	MAPT KI	PHOS	M	0.00254815	-2.59207
	PHOS_G	847	None	left	AUDp	AUDp5	MAPT KI	PHOS	M	0.0116948	-1.93163
	PHOS_H	847	None	left	AUDp	AUDp5	MAPT KI	PHOS	F	0.00218441	-2.65868
	PRO_A	847	None	left	AUDp	AUDp5	MAPT KI	PRO	M	0.000952294	-3
	PRO_B	847	None	left	AUDp	AUDp5	MAPT KI	PRO	F	0.00733697	-2.13389
	PRO_C	847	None	left	AUDp	AUDp5	MAPT KI	PRO	M	0.0150475	-1.82225
	PRO_D	847	None	left	AUDp	AUDp5	MAPT KI	PRO	F	0.0032562	-2.48596
	PRO_E	847	None	left	AUDp	AUDp5	MAPT KI	PRO	F	0.0354077	-1.45078
	PRO_F	847	None	left	AUDp	AUDp5	MAPT KI	PRO	F	0.00671151	-2.17253
	PRO_G	847	None	left	AUDp	AUDp5	MAPT KI	PRO	M	0.0111284	-1.95318
	PRO_H	847	None	left	AUDp	AUDp5	MAPT KI	PRO	M	0.000667861	-3
	ADTau_A	954	None	left	AUDp	AUDp6a	MAPT KI	ADTau	M	0.449262	-0.347491
	ADTau_B	954	None	left	AUDp	AUDp6a	MAPT KI	ADTau	F	0.11736	-0.930444
	ADTau_C	954	None	left	AUDp	AUDp6a	MAPT KI	ADTau	M	0.0776451	-1.10983
	ADTau_D	954	None	left	AUDp	AUDp6a	MAPT KI	ADTau	F	0.132105	-0.879047
	ADTau_E	954	None	left	AUDp	AUDp6a	MAPT KI	ADTau	M	0.231129	-0.636126
	ADTau_F	954	None	left	AUDp	AUDp6a	MAPT KI	ADTau	F	0.139253	-0.856163
	ADTau_G	954	None	left	AUDp	AUDp6a	MAPT KI	ADTau	M	1.15641	0.0631147
	ADTau_H	954	None	left	AUDp	AUDp6a	MAPT KI	ADTau	F	0.269025	-0.570192
	PHOS_A	954	None	left	AUDp	AUDp6a	MAPT KI	PHOS	F	0.0015843	-2.79743
	PHOS_B	954	None	left	AUDp	AUDp6a	MAPT KI	PHOS	M	0.00562323	-2.24924
	PHOS_C	954	None	left	AUDp	AUDp6a	MAPT KI	PHOS	M	0.00302829	-2.51737
	PHOS_D	954	None	left	AUDp	AUDp6a	MAPT KI	PHOS	F	0	-3
	PHOS_F	954	None	left	AUDp	AUDp6a	MAPT KI	PHOS	M	0.00152622	-2.81355
	PHOS_G	954	None	left	AUDp	AUDp6a	MAPT KI	PHOS	M	0.00457818	-2.33836
	PHOS_H	954	None	left	AUDp	AUDp6a	MAPT KI	PHOS	F	0.00366134	-2.43518
	PRO_A	954	None	left	AUDp	AUDp6a	MAPT KI	PRO	M	0.00334772	-2.47396
	PRO_B	954	None	left	AUDp	AUDp6a	MAPT KI	PRO	F	0.0380678	-1.41933
	PRO_C	954	None	left	AUDp	AUDp6a	MAPT KI	PRO	M	0.0020528	-2.68554
	PRO_D	954	None	left	AUDp	AUDp6a	MAPT KI	PRO	F	0.00453717	-2.34226
	PRO_E	954	None	left	AUDp	AUDp6a	MAPT KI	PRO	F	0.0243462	-1.61339
	PRO_F	954	None	left	AUDp	AUDp6a	MAPT KI	PRO	F	0.00121578	-2.91159
	PRO_G	954	None	left	AUDp	AUDp6a	MAPT KI	PRO	M	0.0116149	-1.93461
	PRO_H	954	None	left	AUDp	AUDp6a	MAPT KI	PRO	M	0.00583846	-2.23296
	ADTau_A	1005	None	left	AUDp	AUDp6b	MAPT KI	ADTau	M	0.541013	-0.266784
	ADTau_B	1005	None	left	AUDp	AUDp6b	MAPT KI	ADTau	F	0.134031	-0.872764
	ADTau_C	1005	None	left	AUDp	AUDp6b	MAPT KI	ADTau	M	0.102908	-0.987509
	ADTau_D	1005	None	left	AUDp	AUDp6b	MAPT KI	ADTau	F	0.355486	-0.449165
	ADTau_E	1005	None	left	AUDp	AUDp6b	MAPT KI	ADTau	M	0.305722	-0.514659
	ADTau_F	1005	None	left	AUDp	AUDp6b	MAPT KI	ADTau	F	1.94687	0.289338
	ADTau_G	1005	None	left	AUDp	AUDp6b	MAPT KI	ADTau	M	4.08921	0.611641
	ADTau_H	1005	None	left	AUDp	AUDp6b	MAPT KI	ADTau	F	0.450055	-0.346724
	PHOS_A	1005	None	left	AUDp	AUDp6b	MAPT KI	PHOS	F	0	-3
	PHOS_B	1005	None	left	AUDp	AUDp6b	MAPT KI	PHOS	M	0.00762262	-2.11733
	PHOS_C	1005	None	left	AUDp	AUDp6b	MAPT KI	PHOS	M	0	-3
	PHOS_D	1005	None	left	AUDp	AUDp6b	MAPT KI	PHOS	F	0.00497213	-2.30258
	PHOS_F	1005	None	left	AUDp	AUDp6b	MAPT KI	PHOS	M	0	-3
	PHOS_G	1005	None	left	AUDp	AUDp6b	MAPT KI	PHOS	M	0.0116796	-1.9322
	PHOS_H	1005	None	left	AUDp	AUDp6b	MAPT KI	PHOS	F	0.0292812	-1.53326
	PRO_A	1005	None	left	AUDp	AUDp6b	MAPT KI	PRO	M	0.00141555	-2.84602
	PRO_B	1005	None	left	AUDp	AUDp6b	MAPT KI	PRO	F	0	-3
	PRO_C	1005	None	left	AUDp	AUDp6b	MAPT KI	PRO	M	0	-3
	PRO_D	1005	None	left	AUDp	AUDp6b	MAPT KI	PRO	F	0	-3
	PRO_E	1005	None	left	AUDp	AUDp6b	MAPT KI	PRO	F	0	-3
	PRO_F	1005	None	left	AUDp	AUDp6b	MAPT KI	PRO	F	0.00437536	-2.35799
	PRO_G	1005	None	left	AUDp	AUDp6b	MAPT KI	PRO	M	0.00457072	-2.33907
	PRO_H	1005	None	left	AUDp	AUDp6b	MAPT KI	PRO	M	0.00776709	-2.10918
	ADTau_A	696	None	left	AUDpo	AUDpo1	MAPT KI	ADTau	M	0.446533	-0.350137
	ADTau_B	696	None	left	AUDpo	AUDpo1	MAPT KI	ADTau	F	0.665168	-0.177062
	ADTau_C	696	None	left	AUDpo	AUDpo1	MAPT KI	ADTau	M	0.297413	-0.526626
	ADTau_D	696	None	left	AUDpo	AUDpo1	MAPT KI	ADTau	F	0.357163	-0.447122
	ADTau_E	696	None	left	AUDpo	AUDpo1	MAPT KI	ADTau	M	0.774385	-0.111037
	ADTau_F	696	None	left	AUDpo	AUDpo1	MAPT KI	ADTau	F	0.377889	-0.422624
	ADTau_G	696	None	left	AUDpo	AUDpo1	MAPT KI	ADTau	M	0.972126	-0.012273
	ADTau_H	696	None	left	AUDpo	AUDpo1	MAPT KI	ADTau	F	1.67414	0.223796
	PHOS_A	696	None	left	AUDpo	AUDpo1	MAPT KI	PHOS	F	0	-3
	PHOS_B	696	None	left	AUDpo	AUDpo1	MAPT KI	PHOS	M	0.0383718	-1.41587
	PHOS_C	696	None	left	AUDpo	AUDpo1	MAPT KI	PHOS	M	0.00366516	-2.43472
	PHOS_D	696	None	left	AUDpo	AUDpo1	MAPT KI	PHOS	F	0.00382148	-2.41663
	PHOS_E	696	None	left	AUDpo	AUDpo1	MAPT KI	PHOS	F	0	-3
	PHOS_F	696	None	left	AUDpo	AUDpo1	MAPT KI	PHOS	M	0.0198512	-1.702
	PHOS_G	696	None	left	AUDpo	AUDpo1	MAPT KI	PHOS	M	0.0164759	-1.78289
	PHOS_H	696	None	left	AUDpo	AUDpo1	MAPT KI	PHOS	F	0.0107318	-1.96892
	PRO_A	696	None	left	AUDpo	AUDpo1	MAPT KI	PRO	M	0.0108529	-1.96405
	PRO_B	696	None	left	AUDpo	AUDpo1	MAPT KI	PRO	F	0.00888722	-2.05075
	PRO_C	696	None	left	AUDpo	AUDpo1	MAPT KI	PRO	M	0.0376415	-1.42422
	PRO_D	696	None	left	AUDpo	AUDpo1	MAPT KI	PRO	F	0.0640138	-1.19366
	PRO_E	696	None	left	AUDpo	AUDpo1	MAPT KI	PRO	F	0.261913	-0.581827
	PRO_F	696	None	left	AUDpo	AUDpo1	MAPT KI	PRO	F	0.022806	-1.64176
	PRO_G	696	None	left	AUDpo	AUDpo1	MAPT KI	PRO	M	0.00913688	-2.03873
	PRO_H	696	None	left	AUDpo	AUDpo1	MAPT KI	PRO	M	0.00497699	-2.30216
	ADTau_A	643	None	left	AUDpo	AUDpo2/3	MAPT KI	ADTau	M	0.280357	-0.552273
	ADTau_B	643	None	left	AUDpo	AUDpo2/3	MAPT KI	ADTau	F	0.774181	-0.111152
	ADTau_C	643	None	left	AUDpo	AUDpo2/3	MAPT KI	ADTau	M	0.20339	-0.69165
	ADTau_D	643	None	left	AUDpo	AUDpo2/3	MAPT KI	ADTau	F	0.184611	-0.733719
	ADTau_E	643	None	left	AUDpo	AUDpo2/3	MAPT KI	ADTau	M	0.228364	-0.641354
	ADTau_F	643	None	left	AUDpo	AUDpo2/3	MAPT KI	ADTau	F	0.0908117	-1.04181
	ADTau_G	643	None	left	AUDpo	AUDpo2/3	MAPT KI	ADTau	M	0.292997	-0.533122
	ADTau_H	643	None	left	AUDpo	AUDpo2/3	MAPT KI	ADTau	F	0.356012	-0.448523
	PHOS_A	643	None	left	AUDpo	AUDpo2/3	MAPT KI	PHOS	F	0.0145777	-1.83601
	PHOS_B	643	None	left	AUDpo	AUDpo2/3	MAPT KI	PHOS	M	0.0118263	-1.92678
	PHOS_C	643	None	left	AUDpo	AUDpo2/3	MAPT KI	PHOS	M	0.00144766	-2.83634
	PHOS_D	643	None	left	AUDpo	AUDpo2/3	MAPT KI	PHOS	F	0	-3
	PHOS_E	643	None	left	AUDpo	AUDpo2/3	MAPT KI	PHOS	F	0	-3
	PHOS_F	643	None	left	AUDpo	AUDpo2/3	MAPT KI	PHOS	M	0.0045679	-2.33933
	PHOS_G	643	None	left	AUDpo	AUDpo2/3	MAPT KI	PHOS	M	0.00206944	-2.68205
	PHOS_H	643	None	left	AUDpo	AUDpo2/3	MAPT KI	PHOS	F	0.0123606	-1.90761
	PRO_A	643	None	left	AUDpo	AUDpo2/3	MAPT KI	PRO	M	0.000378046	-3
	PRO_B	643	None	left	AUDpo	AUDpo2/3	MAPT KI	PRO	F	0.00809735	-2.09112
	PRO_C	643	None	left	AUDpo	AUDpo2/3	MAPT KI	PRO	M	0.00488795	-2.30999
	PRO_D	643	None	left	AUDpo	AUDpo2/3	MAPT KI	PRO	F	0.0356235	-1.44814
	PRO_E	643	None	left	AUDpo	AUDpo2/3	MAPT KI	PRO	F	0.0921373	-1.03552
	PRO_F	643	None	left	AUDpo	AUDpo2/3	MAPT KI	PRO	F	0.00730296	-2.13591
	PRO_G	643	None	left	AUDpo	AUDpo2/3	MAPT KI	PRO	M	0.00193626	-2.7108
	PRO_H	643	None	left	AUDpo	AUDpo2/3	MAPT KI	PRO	M	0.0481552	-1.31727
	ADTau_A	759	None	left	AUDpo	AUDpo4	MAPT KI	ADTau	M	0.162469	-0.789202
	ADTau_B	759	None	left	AUDpo	AUDpo4	MAPT KI	ADTau	F	0.326058	-0.486692
	ADTau_C	759	None	left	AUDpo	AUDpo4	MAPT KI	ADTau	M	0.139672	-0.854858
	ADTau_D	759	None	left	AUDpo	AUDpo4	MAPT KI	ADTau	F	0.0565746	-1.2473
	ADTau_E	759	None	left	AUDpo	AUDpo4	MAPT KI	ADTau	M	0.149289	-0.825944
	ADTau_F	759	None	left	AUDpo	AUDpo4	MAPT KI	ADTau	F	0.0632	-1.19921
	ADTau_G	759	None	left	AUDpo	AUDpo4	MAPT KI	ADTau	M	0.249736	-0.602502
	ADTau_H	759	None	left	AUDpo	AUDpo4	MAPT KI	ADTau	F	0.160317	-0.794992
	PHOS_A	759	None	left	AUDpo	AUDpo4	MAPT KI	PHOS	F	0.00186076	-2.72798
	PHOS_B	759	None	left	AUDpo	AUDpo4	MAPT KI	PHOS	M	0.00128072	-2.88917
	PHOS_C	759	None	left	AUDpo	AUDpo4	MAPT KI	PHOS	M	0	-3
	PHOS_D	759	None	left	AUDpo	AUDpo4	MAPT KI	PHOS	F	0	-3
	PHOS_E	759	None	left	AUDpo	AUDpo4	MAPT KI	PHOS	F	0	-3
	PHOS_F	759	None	left	AUDpo	AUDpo4	MAPT KI	PHOS	M	0.00126499	-2.89449
	PHOS_G	759	None	left	AUDpo	AUDpo4	MAPT KI	PHOS	M	0.00281678	-2.54871
	PHOS_H	759	None	left	AUDpo	AUDpo4	MAPT KI	PHOS	F	0	-3
	PRO_A	759	None	left	AUDpo	AUDpo4	MAPT KI	PRO	M	0	-3
	PRO_B	759	None	left	AUDpo	AUDpo4	MAPT KI	PRO	F	0	-3
	PRO_C	759	None	left	AUDpo	AUDpo4	MAPT KI	PRO	M	0.00618321	-2.20808
	PRO_D	759	None	left	AUDpo	AUDpo4	MAPT KI	PRO	F	0.0016905	-2.76942
	PRO_E	759	None	left	AUDpo	AUDpo4	MAPT KI	PRO	F	0.00823241	-2.08395
	PRO_F	759	None	left	AUDpo	AUDpo4	MAPT KI	PRO	F	0.00213283	-2.66901
	PRO_G	759	None	left	AUDpo	AUDpo4	MAPT KI	PRO	M	0	-3
	PRO_H	759	None	left	AUDpo	AUDpo4	MAPT KI	PRO	M	0.00107513	-2.96452
	ADTau_A	791	None	left	AUDpo	AUDpo5	MAPT KI	ADTau	M	0.0628611	-1.20155
	ADTau_B	791	None	left	AUDpo	AUDpo5	MAPT KI	ADTau	F	0.224035	-0.649665
	ADTau_C	791	None	left	AUDpo	AUDpo5	MAPT KI	ADTau	M	0.0477099	-1.3213
	ADTau_D	791	None	left	AUDpo	AUDpo5	MAPT KI	ADTau	F	0.0628916	-1.20134
	ADTau_E	791	None	left	AUDpo	AUDpo5	MAPT KI	ADTau	M	0.0675775	-1.17013
	ADTau_F	791	None	left	AUDpo	AUDpo5	MAPT KI	ADTau	F	0.0731759	-1.13557
	ADTau_G	791	None	left	AUDpo	AUDpo5	MAPT KI	ADTau	M	0.168802	-0.772596
	ADTau_H	791	None	left	AUDpo	AUDpo5	MAPT KI	ADTau	F	0.228239	-0.641591
	PHOS_A	791	None	left	AUDpo	AUDpo5	MAPT KI	PHOS	F	0	-3
	PHOS_B	791	None	left	AUDpo	AUDpo5	MAPT KI	PHOS	M	0.00344013	-2.46216
	PHOS_C	791	None	left	AUDpo	AUDpo5	MAPT KI	PHOS	M	0.00356006	-2.44732
	PHOS_D	791	None	left	AUDpo	AUDpo5	MAPT KI	PHOS	F	0.000593636	-3
	PHOS_E	791	None	left	AUDpo	AUDpo5	MAPT KI	PHOS	F	0	-3
	PHOS_F	791	None	left	AUDpo	AUDpo5	MAPT KI	PHOS	M	0.00227502	-2.64111
	PHOS_G	791	None	left	AUDpo	AUDpo5	MAPT KI	PHOS	M	0.00353314	-2.45061
	PHOS_H	791	None	left	AUDpo	AUDpo5	MAPT KI	PHOS	F	0.00437013	-2.35851
	PRO_A	791	None	left	AUDpo	AUDpo5	MAPT KI	PRO	M	0.00028617	-3
	PRO_B	791	None	left	AUDpo	AUDpo5	MAPT KI	PRO	F	0.00412534	-2.38349
	PRO_C	791	None	left	AUDpo	AUDpo5	MAPT KI	PRO	M	0.00102793	-2.98383
	PRO_D	791	None	left	AUDpo	AUDpo5	MAPT KI	PRO	F	0.00158499	-2.79724
	PRO_E	791	None	left	AUDpo	AUDpo5	MAPT KI	PRO	F	0.00956366	-2.01892
	PRO_F	791	None	left	AUDpo	AUDpo5	MAPT KI	PRO	F	0.0117582	-1.92929
	PRO_G	791	None	left	AUDpo	AUDpo5	MAPT KI	PRO	M	0.00805104	-2.09361
	PRO_H	791	None	left	AUDpo	AUDpo5	MAPT KI	PRO	M	0.00086397	-3
	ADTau_A	249	None	left	AUDpo	AUDpo6a	MAPT KI	ADTau	M	0.0248718	-1.60412
	ADTau_B	249	None	left	AUDpo	AUDpo6a	MAPT KI	ADTau	F	0.163279	-0.787043
	ADTau_C	249	None	left	AUDpo	AUDpo6a	MAPT KI	ADTau	M	0.0625619	-1.20362
	ADTau_D	249	None	left	AUDpo	AUDpo6a	MAPT KI	ADTau	F	0.0199383	-1.70009
	ADTau_E	249	None	left	AUDpo	AUDpo6a	MAPT KI	ADTau	M	0.00706671	-2.15017
	ADTau_F	249	None	left	AUDpo	AUDpo6a	MAPT KI	ADTau	F	0.164658	-0.78339
	ADTau_G	249	None	left	AUDpo	AUDpo6a	MAPT KI	ADTau	M	1.16221	0.0652902
	ADTau_H	249	None	left	AUDpo	AUDpo6a	MAPT KI	ADTau	F	0.112017	-0.950676
	PHOS_A	249	None	left	AUDpo	AUDpo6a	MAPT KI	PHOS	F	0	-3
	PHOS_B	249	None	left	AUDpo	AUDpo6a	MAPT KI	PHOS	M	0.00490933	-2.30809
	PHOS_C	249	None	left	AUDpo	AUDpo6a	MAPT KI	PHOS	M	0	-3
	PHOS_D	249	None	left	AUDpo	AUDpo6a	MAPT KI	PHOS	F	0.0230472	-1.63719
	PHOS_F	249	None	left	AUDpo	AUDpo6a	MAPT KI	PHOS	M	0.00182218	-2.73703
	PHOS_G	249	None	left	AUDpo	AUDpo6a	MAPT KI	PHOS	M	0.00492659	-2.30657
	PHOS_H	249	None	left	AUDpo	AUDpo6a	MAPT KI	PHOS	F	0.00857767	-2.06612
	PRO_A	249	None	left	AUDpo	AUDpo6a	MAPT KI	PRO	M	0	-3
	PRO_B	249	None	left	AUDpo	AUDpo6a	MAPT KI	PRO	F	0	-3
	PRO_C	249	None	left	AUDpo	AUDpo6a	MAPT KI	PRO	M	0	-3
	PRO_D	249	None	left	AUDpo	AUDpo6a	MAPT KI	PRO	F	0.00634536	-2.19686
	PRO_E	249	None	left	AUDpo	AUDpo6a	MAPT KI	PRO	F	0.00937966	-2.02735
	PRO_F	249	None	left	AUDpo	AUDpo6a	MAPT KI	PRO	F	0.00500985	-2.29931
	PRO_G	249	None	left	AUDpo	AUDpo6a	MAPT KI	PRO	M	0	-3
	PRO_H	249	None	left	AUDpo	AUDpo6a	MAPT KI	PRO	M	0.00742695	-2.1286
	ADTau_A	456	None	left	AUDpo	AUDpo6b	MAPT KI	ADTau	M	0.0332419	-1.47818
	ADTau_B	456	None	left	AUDpo	AUDpo6b	MAPT KI	ADTau	F	0.0681848	-1.16625
	ADTau_C	456	None	left	AUDpo	AUDpo6b	MAPT KI	ADTau	M	0.125599	-0.900978
	ADTau_D	456	None	left	AUDpo	AUDpo6b	MAPT KI	ADTau	F	0.202213	-0.694169
	ADTau_E	456	None	left	AUDpo	AUDpo6b	MAPT KI	ADTau	M	0.345193	-0.461925
	ADTau_F	456	None	left	AUDpo	AUDpo6b	MAPT KI	ADTau	F	0.675952	-0.170078
	ADTau_G	456	None	left	AUDpo	AUDpo6b	MAPT KI	ADTau	M	2.34775	0.370654
	ADTau_H	456	None	left	AUDpo	AUDpo6b	MAPT KI	ADTau	F	0.291601	-0.535196
	PHOS_A	456	None	left	AUDpo	AUDpo6b	MAPT KI	PHOS	F	0	-3
	PHOS_B	456	None	left	AUDpo	AUDpo6b	MAPT KI	PHOS	M	0.00541385	-2.26569
	PHOS_C	456	None	left	AUDpo	AUDpo6b	MAPT KI	PHOS	M	0.0111256	-1.95329
	PHOS_D	456	None	left	AUDpo	AUDpo6b	MAPT KI	PHOS	F	0	-3
	PHOS_F	456	None	left	AUDpo	AUDpo6b	MAPT KI	PHOS	M	0.170291	-0.768784
	PHOS_G	456	None	left	AUDpo	AUDpo6b	MAPT KI	PHOS	M	0.0091259	-2.03925
	PHOS_H	456	None	left	AUDpo	AUDpo6b	MAPT KI	PHOS	F	0	-3
	PRO_A	456	None	left	AUDpo	AUDpo6b	MAPT KI	PRO	M	0	-3
	PRO_B	456	None	left	AUDpo	AUDpo6b	MAPT KI	PRO	F	0	-3
	PRO_C	456	None	left	AUDpo	AUDpo6b	MAPT KI	PRO	M	0.00468374	-2.32848
	PRO_D	456	None	left	AUDpo	AUDpo6b	MAPT KI	PRO	F	0	-3
	PRO_E	456	None	left	AUDpo	AUDpo6b	MAPT KI	PRO	F	0	-3
	PRO_F	456	None	left	AUDpo	AUDpo6b	MAPT KI	PRO	F	0	-3
	PRO_G	456	None	left	AUDpo	AUDpo6b	MAPT KI	PRO	M	0.0504742	-1.29684
	PRO_H	456	None	left	AUDpo	AUDpo6b	MAPT KI	PRO	M	0	-3
	ADTau_A	959	None	left	AUDv	AUDv1	MAPT KI	ADTau	M	1.19514	0.0774218
	ADTau_B	959	None	left	AUDv	AUDv1	MAPT KI	ADTau	F	0.871599	-0.0596785
	ADTau_C	959	None	left	AUDv	AUDv1	MAPT KI	ADTau	M	0.289474	-0.538376
	ADTau_D	959	None	left	AUDv	AUDv1	MAPT KI	ADTau	F	0.707473	-0.150284
	ADTau_E	959	None	left	AUDv	AUDv1	MAPT KI	ADTau	M	0.431342	-0.365168
	ADTau_F	959	None	left	AUDv	AUDv1	MAPT KI	ADTau	F	0.314809	-0.501939
	ADTau_G	959	None	left	AUDv	AUDv1	MAPT KI	ADTau	M	0.372721	-0.428605
	ADTau_H	959	None	left	AUDv	AUDv1	MAPT KI	ADTau	F	0.764543	-0.116593
	PHOS_A	959	None	left	AUDv	AUDv1	MAPT KI	PHOS	F	0.00319584	-2.49406
	PHOS_B	959	None	left	AUDv	AUDv1	MAPT KI	PHOS	M	0.0242277	-1.61551
	PHOS_C	959	None	left	AUDv	AUDv1	MAPT KI	PHOS	M	0.00206927	-2.68209
	PHOS_D	959	None	left	AUDv	AUDv1	MAPT KI	PHOS	F	0.00293026	-2.53161
	PHOS_E	959	None	left	AUDv	AUDv1	MAPT KI	PHOS	F	0	-3
	PHOS_F	959	None	left	AUDv	AUDv1	MAPT KI	PHOS	M	0.0044516	-2.35051
	PHOS_G	959	None	left	AUDv	AUDv1	MAPT KI	PHOS	M	0.164023	-0.785068
	PHOS_H	959	None	left	AUDv	AUDv1	MAPT KI	PHOS	F	0.0363118	-1.43983
	PRO_A	959	None	left	AUDv	AUDv1	MAPT KI	PRO	M	0.0184486	-1.7338
	PRO_B	959	None	left	AUDv	AUDv1	MAPT KI	PRO	F	0.0314693	-1.50197
	PRO_C	959	None	left	AUDv	AUDv1	MAPT KI	PRO	M	0.101242	-0.994598
	PRO_D	959	None	left	AUDv	AUDv1	MAPT KI	PRO	F	0.0114005	-1.9427
	PRO_E	959	None	left	AUDv	AUDv1	MAPT KI	PRO	F	0.0695015	-1.15794
	PRO_F	959	None	left	AUDv	AUDv1	MAPT KI	PRO	F	0.00917442	-2.03695
	PRO_G	959	None	left	AUDv	AUDv1	MAPT KI	PRO	M	0.0189549	-1.72205
	PRO_H	959	None	left	AUDv	AUDv1	MAPT KI	PRO	M	0.0781273	-1.10714
	ADTau_A	755	None	left	AUDv	AUDv2/3	MAPT KI	ADTau	M	0.803517	-0.0949994
	ADTau_B	755	None	left	AUDv	AUDv2/3	MAPT KI	ADTau	F	1.20027	0.079283
	ADTau_C	755	None	left	AUDv	AUDv2/3	MAPT KI	ADTau	M	0.227907	-0.642223
	ADTau_D	755	None	left	AUDv	AUDv2/3	MAPT KI	ADTau	F	2.6248	0.419097
	ADTau_E	755	None	left	AUDv	AUDv2/3	MAPT KI	ADTau	M	2.21569	0.345511
	ADTau_F	755	None	left	AUDv	AUDv2/3	MAPT KI	ADTau	F	0.666081	-0.176466
	ADTau_G	755	None	left	AUDv	AUDv2/3	MAPT KI	ADTau	M	0.342088	-0.465849
	ADTau_H	755	None	left	AUDv	AUDv2/3	MAPT KI	ADTau	F	2.19661	0.341755
	PHOS_A	755	None	left	AUDv	AUDv2/3	MAPT KI	PHOS	F	0.00306796	-2.51174
	PHOS_B	755	None	left	AUDv	AUDv2/3	MAPT KI	PHOS	M	0.0769217	-1.11389
	PHOS_C	755	None	left	AUDv	AUDv2/3	MAPT KI	PHOS	M	0.00244157	-2.61056
	PHOS_D	755	None	left	AUDv	AUDv2/3	MAPT KI	PHOS	F	0	-3
	PHOS_E	755	None	left	AUDv	AUDv2/3	MAPT KI	PHOS	F	0	-3
	PHOS_F	755	None	left	AUDv	AUDv2/3	MAPT KI	PHOS	M	0.0183827	-1.73536
	PHOS_G	755	None	left	AUDv	AUDv2/3	MAPT KI	PHOS	M	0.123768	-0.907357
	PHOS_H	755	None	left	AUDv	AUDv2/3	MAPT KI	PHOS	F	0.122354	-0.912347
	PRO_A	755	None	left	AUDv	AUDv2/3	MAPT KI	PRO	M	0.00519447	-2.28362
	PRO_B	755	None	left	AUDv	AUDv2/3	MAPT KI	PRO	F	0.0138376	-1.85863
	PRO_C	755	None	left	AUDv	AUDv2/3	MAPT KI	PRO	M	0.0686347	-1.16339
	PRO_D	755	None	left	AUDv	AUDv2/3	MAPT KI	PRO	F	0.00696387	-2.15653
	PRO_E	755	None	left	AUDv	AUDv2/3	MAPT KI	PRO	F	1.10083	0.0417251
	PRO_F	755	None	left	AUDv	AUDv2/3	MAPT KI	PRO	F	0.0117936	-1.92798
	PRO_G	755	None	left	AUDv	AUDv2/3	MAPT KI	PRO	M	0.0348227	-1.45801
	PRO_H	755	None	left	AUDv	AUDv2/3	MAPT KI	PRO	M	0.026952	-1.56925
	ADTau_A	990	None	left	AUDv	AUDv4	MAPT KI	ADTau	M	0.178982	-0.747167
	ADTau_B	990	None	left	AUDv	AUDv4	MAPT KI	ADTau	F	0.382645	-0.417192
	ADTau_C	990	None	left	AUDv	AUDv4	MAPT KI	ADTau	M	0.232824	-0.632954
	ADTau_D	990	None	left	AUDv	AUDv4	MAPT KI	ADTau	F	0.791138	-0.101742
	ADTau_E	990	None	left	AUDv	AUDv4	MAPT KI	ADTau	M	0.536825	-0.270159
	ADTau_F	990	None	left	AUDv	AUDv4	MAPT KI	ADTau	F	0.114443	-0.941374
	ADTau_G	990	None	left	AUDv	AUDv4	MAPT KI	ADTau	M	0.149518	-0.825277
	ADTau_H	990	None	left	AUDv	AUDv4	MAPT KI	ADTau	F	0.388726	-0.410346
	PHOS_A	990	None	left	AUDv	AUDv4	MAPT KI	PHOS	F	0.00356512	-2.44671
	PHOS_B	990	None	left	AUDv	AUDv4	MAPT KI	PHOS	M	0.00544105	-2.26352
	PHOS_C	990	None	left	AUDv	AUDv4	MAPT KI	PHOS	M	0.0043711	-2.35842
	PHOS_D	990	None	left	AUDv	AUDv4	MAPT KI	PHOS	F	0	-3
	PHOS_E	990	None	left	AUDv	AUDv4	MAPT KI	PHOS	F	0	-3
	PHOS_F	990	None	left	AUDv	AUDv4	MAPT KI	PHOS	M	0	-3
	PHOS_G	990	None	left	AUDv	AUDv4	MAPT KI	PHOS	M	0.00366366	-2.4349
	PHOS_H	990	None	left	AUDv	AUDv4	MAPT KI	PHOS	F	0.0149923	-1.82384
	PRO_A	990	None	left	AUDv	AUDv4	MAPT KI	PRO	M	0	-3
	PRO_B	990	None	left	AUDv	AUDv4	MAPT KI	PRO	F	0.00289219	-2.53727
	PRO_C	990	None	left	AUDv	AUDv4	MAPT KI	PRO	M	0.00971556	-2.01209
	PRO_D	990	None	left	AUDv	AUDv4	MAPT KI	PRO	F	0.0132746	-1.87665
	PRO_E	990	None	left	AUDv	AUDv4	MAPT KI	PRO	F	0.232268	-0.633992
	PRO_F	990	None	left	AUDv	AUDv4	MAPT KI	PRO	F	0.00446139	-2.34956
	PRO_G	990	None	left	AUDv	AUDv4	MAPT KI	PRO	M	0.00469241	-2.32768
	PRO_H	990	None	left	AUDv	AUDv4	MAPT KI	PRO	M	0.0012223	-2.90928
	ADTau_A	1023	None	left	AUDv	AUDv5	MAPT KI	ADTau	M	0.141281	-0.849887
	ADTau_B	1023	None	left	AUDv	AUDv5	MAPT KI	ADTau	F	0.288304	-0.540134
	ADTau_C	1023	None	left	AUDv	AUDv5	MAPT KI	ADTau	M	0.0778009	-1.10896
	ADTau_D	1023	None	left	AUDv	AUDv5	MAPT KI	ADTau	F	0.172406	-0.763422
	ADTau_E	1023	None	left	AUDv	AUDv5	MAPT KI	ADTau	M	0.199336	-0.700392
	ADTau_F	1023	None	left	AUDv	AUDv5	MAPT KI	ADTau	F	0.0700339	-1.15463
	ADTau_G	1023	None	left	AUDv	AUDv5	MAPT KI	ADTau	M	0.202531	-0.693486
	ADTau_H	1023	None	left	AUDv	AUDv5	MAPT KI	ADTau	F	0.265342	-0.576178
	PHOS_A	1023	None	left	AUDv	AUDv5	MAPT KI	PHOS	F	0.000289436	-3
	PHOS_B	1023	None	left	AUDv	AUDv5	MAPT KI	PHOS	M	0.00945418	-2.02392
	PHOS_C	1023	None	left	AUDv	AUDv5	MAPT KI	PHOS	M	0.000626437	-3
	PHOS_D	1023	None	left	AUDv	AUDv5	MAPT KI	PHOS	F	0.00278091	-2.55425
	PHOS_E	1023	None	left	AUDv	AUDv5	MAPT KI	PHOS	F	0	-3
	PHOS_F	1023	None	left	AUDv	AUDv5	MAPT KI	PHOS	M	0.00158507	-2.79722
	PHOS_G	1023	None	left	AUDv	AUDv5	MAPT KI	PHOS	M	0.00918782	-2.03631
	PHOS_H	1023	None	left	AUDv	AUDv5	MAPT KI	PHOS	F	0.00187258	-2.72525
	PRO_A	1023	None	left	AUDv	AUDv5	MAPT KI	PRO	M	0.0021103	-2.6736
	PRO_B	1023	None	left	AUDv	AUDv5	MAPT KI	PRO	F	0.0124575	-1.90422
	PRO_C	1023	None	left	AUDv	AUDv5	MAPT KI	PRO	M	0.00326606	-2.48465
	PRO_D	1023	None	left	AUDv	AUDv5	MAPT KI	PRO	F	0.00609595	-2.21425
	PRO_E	1023	None	left	AUDv	AUDv5	MAPT KI	PRO	F	0.0852549	-1.06923
	PRO_F	1023	None	left	AUDv	AUDv5	MAPT KI	PRO	F	0.015421	-1.81161
	PRO_G	1023	None	left	AUDv	AUDv5	MAPT KI	PRO	M	0.00727147	-2.13778
	PRO_H	1023	None	left	AUDv	AUDv5	MAPT KI	PRO	M	0.000712343	-3
	ADTau_A	520	None	left	AUDv	AUDv6a	MAPT KI	ADTau	M	0.202865	-0.692771
	ADTau_B	520	None	left	AUDv	AUDv6a	MAPT KI	ADTau	F	0.203042	-0.692392
	ADTau_C	520	None	left	AUDv	AUDv6a	MAPT KI	ADTau	M	0.0911834	-1.04004
	ADTau_D	520	None	left	AUDv	AUDv6a	MAPT KI	ADTau	F	0.201806	-0.695045
	ADTau_E	520	None	left	AUDv	AUDv6a	MAPT KI	ADTau	M	0.411385	-0.385741
	ADTau_F	520	None	left	AUDv	AUDv6a	MAPT KI	ADTau	F	0.354576	-0.450278
	ADTau_G	520	None	left	AUDv	AUDv6a	MAPT KI	ADTau	M	1.34327	0.128168
	ADTau_H	520	None	left	AUDv	AUDv6a	MAPT KI	ADTau	F	0.555867	-0.255022
	PHOS_A	520	None	left	AUDv	AUDv6a	MAPT KI	PHOS	F	0.00140558	-2.84907
	PHOS_B	520	None	left	AUDv	AUDv6a	MAPT KI	PHOS	M	0.00348085	-2.45707
	PHOS_C	520	None	left	AUDv	AUDv6a	MAPT KI	PHOS	M	0.00708252	-2.1492
	PHOS_D	520	None	left	AUDv	AUDv6a	MAPT KI	PHOS	F	0.000482578	-3
	PHOS_F	520	None	left	AUDv	AUDv6a	MAPT KI	PHOS	M	0	-3
	PHOS_G	520	None	left	AUDv	AUDv6a	MAPT KI	PHOS	M	0.00491609	-2.3075
	PHOS_H	520	None	left	AUDv	AUDv6a	MAPT KI	PHOS	F	0.00830799	-2.07998
	PRO_A	520	None	left	AUDv	AUDv6a	MAPT KI	PRO	M	0.0013648	-2.86176
	PRO_B	520	None	left	AUDv	AUDv6a	MAPT KI	PRO	F	0	-3
	PRO_C	520	None	left	AUDv	AUDv6a	MAPT KI	PRO	M	0.00483694	-2.31453
	PRO_D	520	None	left	AUDv	AUDv6a	MAPT KI	PRO	F	0.00380259	-2.41878
	PRO_E	520	None	left	AUDv	AUDv6a	MAPT KI	PRO	F	0.00814957	-2.08833
	PRO_F	520	None	left	AUDv	AUDv6a	MAPT KI	PRO	F	0.000574101	-3
	PRO_G	520	None	left	AUDv	AUDv6a	MAPT KI	PRO	M	0.00975805	-2.01019
	PRO_H	520	None	left	AUDv	AUDv6a	MAPT KI	PRO	M	0	-3
	ADTau_A	598	None	left	AUDv	AUDv6b	MAPT KI	ADTau	M	0.406295	-0.391148
	ADTau_B	598	None	left	AUDv	AUDv6b	MAPT KI	ADTau	F	0.508834	-0.293415
	ADTau_C	598	None	left	AUDv	AUDv6b	MAPT KI	ADTau	M	0.270356	-0.568047
	ADTau_D	598	None	left	AUDv	AUDv6b	MAPT KI	ADTau	F	0.244229	-0.612184
	ADTau_E	598	None	left	AUDv	AUDv6b	MAPT KI	ADTau	M	0.182733	-0.738159
	ADTau_F	598	None	left	AUDv	AUDv6b	MAPT KI	ADTau	F	1.79493	0.254049
	ADTau_G	598	None	left	AUDv	AUDv6b	MAPT KI	ADTau	M	3.4878	0.542552
	ADTau_H	598	None	left	AUDv	AUDv6b	MAPT KI	ADTau	F	0.538382	-0.268901
	PHOS_A	598	None	left	AUDv	AUDv6b	MAPT KI	PHOS	F	0.00351379	-2.45299
	PHOS_B	598	None	left	AUDv	AUDv6b	MAPT KI	PHOS	M	0.0144164	-1.84084
	PHOS_C	598	None	left	AUDv	AUDv6b	MAPT KI	PHOS	M	0.0146479	-1.83393
	PHOS_D	598	None	left	AUDv	AUDv6b	MAPT KI	PHOS	F	0	-3
	PHOS_F	598	None	left	AUDv	AUDv6b	MAPT KI	PHOS	M	0.00470762	-2.32628
	PHOS_G	598	None	left	AUDv	AUDv6b	MAPT KI	PHOS	M	0.028992	-1.53757
	PHOS_H	598	None	left	AUDv	AUDv6b	MAPT KI	PHOS	F	0.0271106	-1.5667
	PRO_A	598	None	left	AUDv	AUDv6b	MAPT KI	PRO	M	0	-3
	PRO_B	598	None	left	AUDv	AUDv6b	MAPT KI	PRO	F	0	-3
	PRO_C	598	None	left	AUDv	AUDv6b	MAPT KI	PRO	M	0.00369519	-2.43119
	PRO_D	598	None	left	AUDv	AUDv6b	MAPT KI	PRO	F	0	-3
	PRO_E	598	None	left	AUDv	AUDv6b	MAPT KI	PRO	F	0	-3
	PRO_F	598	None	left	AUDv	AUDv6b	MAPT KI	PRO	F	0	-3
	PRO_G	598	None	left	AUDv	AUDv6b	MAPT KI	PRO	M	0	-3
	PRO_H	598	None	left	AUDv	AUDv6b	MAPT KI	PRO	M	0	-3
	ADTau_A	482	None	left	bic	bic	MAPT KI	ADTau	M	0.151064	-0.820809
	ADTau_B	482	None	left	bic	bic	MAPT KI	ADTau	F	0.0580709	-1.23597
	ADTau_C	482	None	left	bic	bic	MAPT KI	ADTau	M	0.127434	-0.894681
	ADTau_D	482	None	left	bic	bic	MAPT KI	ADTau	F	0.0785064	-1.10504
	ADTau_E	482	None	left	bic	bic	MAPT KI	ADTau	M	0.126451	-0.898042
	ADTau_F	482	None	left	bic	bic	MAPT KI	ADTau	F	0.216643	-0.664235
	ADTau_G	482	None	left	bic	bic	MAPT KI	ADTau	M	0.0655674	-1.18325
	ADTau_H	482	None	left	bic	bic	MAPT KI	ADTau	F	0.166218	-0.779295
	PHOS_A	482	None	left	bic	bic	MAPT KI	PHOS	F	0	-3
	PHOS_B	482	None	left	bic	bic	MAPT KI	PHOS	M	0	-3
	PHOS_C	482	None	left	bic	bic	MAPT KI	PHOS	M	0	-3
	PHOS_D	482	None	left	bic	bic	MAPT KI	PHOS	F	0	-3
	PHOS_E	482	None	left	bic	bic	MAPT KI	PHOS	F	0	-3
	PHOS_F	482	None	left	bic	bic	MAPT KI	PHOS	M	0	-3
	PHOS_G	482	None	left	bic	bic	MAPT KI	PHOS	M	0	-3
	PHOS_H	482	None	left	bic	bic	MAPT KI	PHOS	F	0	-3
	PRO_A	482	None	left	bic	bic	MAPT KI	PRO	M	0.00101192	-2.99058
	PRO_B	482	None	left	bic	bic	MAPT KI	PRO	F	0	-3
	PRO_C	482	None	left	bic	bic	MAPT KI	PRO	M	0.0350133	-1.45564
	PRO_D	482	None	left	bic	bic	MAPT KI	PRO	F	0.01641	-1.78463
	PRO_E	482	None	left	bic	bic	MAPT KI	PRO	F	0.0221146	-1.65512
	PRO_F	482	None	left	bic	bic	MAPT KI	PRO	F	0.0228905	-1.64016
	PRO_G	482	None	left	bic	bic	MAPT KI	PRO	M	0.0162467	-1.78897
	PRO_H	482	None	left	bic	bic	MAPT KI	PRO	M	0.0440746	-1.35571
	ADTau_A	311	None	left	BLA	BLAp	MAPT KI	ADTau	M	0.0215845	-1.66566
	ADTau_B	311	None	left	BLA	BLAp	MAPT KI	ADTau	F	0.122935	-0.910289
	ADTau_C	311	None	left	BLA	BLAp	MAPT KI	ADTau	M	0.107951	-0.966732
	ADTau_D	311	None	left	BLA	BLAp	MAPT KI	ADTau	F	0.769907	-0.113556
	ADTau_E	311	None	left	BLA	BLAp	MAPT KI	ADTau	M	0.0433382	-1.36303
	ADTau_F	311	None	left	BLA	BLAp	MAPT KI	ADTau	F	0.215688	-0.666153
	ADTau_G	311	None	left	BLA	BLAp	MAPT KI	ADTau	M	0.0730433	-1.13636
	ADTau_H	311	None	left	BLA	BLAp	MAPT KI	ADTau	F	0.114723	-0.940311
	PHOS_A	311	None	left	BLA	BLAp	MAPT KI	PHOS	F	0.00979506	-2.00855
	PHOS_B	311	None	left	BLA	BLAp	MAPT KI	PHOS	M	0.0149462	-1.82518
	PHOS_C	311	None	left	BLA	BLAp	MAPT KI	PHOS	M	0.0174359	-1.75831
	PHOS_D	311	None	left	BLA	BLAp	MAPT KI	PHOS	F	0	-3
	PHOS_F	311	None	left	BLA	BLAp	MAPT KI	PHOS	M	0.013555	-1.86758
	PHOS_G	311	None	left	BLA	BLAp	MAPT KI	PHOS	M	0.00891496	-2.04939
	PHOS_H	311	None	left	BLA	BLAp	MAPT KI	PHOS	F	0.0403263	-1.3943
	PRO_A	311	None	left	BLA	BLAp	MAPT KI	PRO	M	0.00246708	-2.60606
	PRO_B	311	None	left	BLA	BLAp	MAPT KI	PRO	F	0.00121818	-2.91074
	PRO_C	311	None	left	BLA	BLAp	MAPT KI	PRO	M	0.00380263	-2.41878
	PRO_D	311	None	left	BLA	BLAp	MAPT KI	PRO	F	0.0043234	-2.36317
	PRO_E	311	None	left	BLA	BLAp	MAPT KI	PRO	F	0.0382294	-1.41749
	PRO_F	311	None	left	BLA	BLAp	MAPT KI	PRO	F	0.0141736	-1.84821
	PRO_G	311	None	left	BLA	BLAp	MAPT KI	PRO	M	0.0153644	-1.8132
	PRO_H	311	None	left	BLA	BLAp	MAPT KI	PRO	M	0.0113926	-1.943
	ADTau_A	334	None	left	BMA	BMAp	MAPT KI	ADTau	M	0.183768	-0.735706
	ADTau_B	334	None	left	BMA	BMAp	MAPT KI	ADTau	F	0.0990104	-1.00428
	ADTau_C	334	None	left	BMA	BMAp	MAPT KI	ADTau	M	0.0617916	-1.209
	ADTau_D	334	None	left	BMA	BMAp	MAPT KI	ADTau	F	1.20409	0.0806638
	ADTau_E	334	None	left	BMA	BMAp	MAPT KI	ADTau	M	0.0740351	-1.1305
	ADTau_F	334	None	left	BMA	BMAp	MAPT KI	ADTau	F	0.455345	-0.34165
	ADTau_G	334	None	left	BMA	BMAp	MAPT KI	ADTau	M	0.0773448	-1.11151
	ADTau_H	334	None	left	BMA	BMAp	MAPT KI	ADTau	F	0.122097	-0.91326
	PHOS_A	334	None	left	BMA	BMAp	MAPT KI	PHOS	F	0.0145013	-1.83829
	PHOS_B	334	None	left	BMA	BMAp	MAPT KI	PHOS	M	0.238376	-0.62272
	PHOS_C	334	None	left	BMA	BMAp	MAPT KI	PHOS	M	0.00452435	-2.34349
	PHOS_D	334	None	left	BMA	BMAp	MAPT KI	PHOS	F	0.501551	-0.299676
	PHOS_F	334	None	left	BMA	BMAp	MAPT KI	PHOS	M	0.0144299	-1.84044
	PHOS_G	334	None	left	BMA	BMAp	MAPT KI	PHOS	M	0.00467101	-2.32966
	PHOS_H	334	None	left	BMA	BMAp	MAPT KI	PHOS	F	0.0431411	-1.36501
	PRO_A	334	None	left	BMA	BMAp	MAPT KI	PRO	M	0.0194837	-1.71011
	PRO_B	334	None	left	BMA	BMAp	MAPT KI	PRO	F	0.000862245	-3
	PRO_C	334	None	left	BMA	BMAp	MAPT KI	PRO	M	0.00286369	-2.54156
	PRO_D	334	None	left	BMA	BMAp	MAPT KI	PRO	F	0	-3
	PRO_E	334	None	left	BMA	BMAp	MAPT KI	PRO	F	0.111871	-0.951244
	PRO_F	334	None	left	BMA	BMAp	MAPT KI	PRO	F	0.0232121	-1.6341
	PRO_H	334	None	left	BMA	BMAp	MAPT KI	PRO	M	0.00321537	-2.49142
	ADTau_A	916	None	left	bsc	bsc	MAPT KI	ADTau	M	0.0966355	-1.01482
	ADTau_B	916	None	left	bsc	bsc	MAPT KI	ADTau	F	0.0749385	-1.12524
	ADTau_C	916	None	left	bsc	bsc	MAPT KI	ADTau	M	0.113576	-0.944676
	ADTau_D	916	None	left	bsc	bsc	MAPT KI	ADTau	F	0.038604	-1.41326
	ADTau_E	916	None	left	bsc	bsc	MAPT KI	ADTau	M	0.0629175	-1.20116
	ADTau_F	916	None	left	bsc	bsc	MAPT KI	ADTau	F	0.0144207	-1.84071
	ADTau_G	916	None	left	bsc	bsc	MAPT KI	ADTau	M	0.0645948	-1.18973
	ADTau_H	916	None	left	bsc	bsc	MAPT KI	ADTau	F	0.2499	-0.602216
	PHOS_A	916	None	left	bsc	bsc	MAPT KI	PHOS	F	0.0218882	-1.65959
	PHOS_B	916	None	left	bsc	bsc	MAPT KI	PHOS	M	0.00490905	-2.30812
	PHOS_C	916	None	left	bsc	bsc	MAPT KI	PHOS	M	0.00152104	-2.81501
	PHOS_D	916	None	left	bsc	bsc	MAPT KI	PHOS	F	0.00704389	-2.15157
	PHOS_E	916	None	left	bsc	bsc	MAPT KI	PHOS	F	0	-3
	PHOS_F	916	None	left	bsc	bsc	MAPT KI	PHOS	M	0.00483934	-2.31432
	PHOS_G	916	None	left	bsc	bsc	MAPT KI	PHOS	M	0.0111689	-1.9516
	PHOS_H	916	None	left	bsc	bsc	MAPT KI	PHOS	F	0.000747025	-3
	PRO_A	916	None	left	bsc	bsc	MAPT KI	PRO	M	0.00480416	-2.31748
	PRO_B	916	None	left	bsc	bsc	MAPT KI	PRO	F	0.00528922	-2.27579
	PRO_C	916	None	left	bsc	bsc	MAPT KI	PRO	M	0.00558738	-2.25202
	PRO_D	916	None	left	bsc	bsc	MAPT KI	PRO	F	0.000952869	-3
	PRO_E	916	None	left	bsc	bsc	MAPT KI	PRO	F	0.00374022	-2.42594
	PRO_F	916	None	left	bsc	bsc	MAPT KI	PRO	F	0.00364718	-2.43685
	PRO_G	916	None	left	bsc	bsc	MAPT KI	PRO	M	0.0136102	-1.86582
	PRO_H	916	None	left	bsc	bsc	MAPT KI	PRO	M	0.00249686	-2.60087
	ADTau_A	382	None	left	CA1	CA1	MAPT KI	ADTau	M	0.614921	-0.211174
	ADTau_B	382	None	left	CA1	CA1	MAPT KI	ADTau	F	0.997229	-0.00120063
	ADTau_C	382	None	left	CA1	CA1	MAPT KI	ADTau	M	0.402905	-0.394786
	ADTau_D	382	None	left	CA1	CA1	MAPT KI	ADTau	F	0.324118	-0.489283
	ADTau_E	382	None	left	CA1	CA1	MAPT KI	ADTau	M	0.745985	-0.127264
	ADTau_F	382	None	left	CA1	CA1	MAPT KI	ADTau	F	0.793022	-0.100709
	ADTau_G	382	None	left	CA1	CA1	MAPT KI	ADTau	M	0.958144	-0.0185648
	ADTau_H	382	None	left	CA1	CA1	MAPT KI	ADTau	F	0.448527	-0.348201
	PHOS_A	382	None	left	CA1	CA1	MAPT KI	PHOS	F	0.00425982	-2.36959
	PHOS_B	382	None	left	CA1	CA1	MAPT KI	PHOS	M	0.0184349	-1.73412
	PHOS_C	382	None	left	CA1	CA1	MAPT KI	PHOS	M	0.0180365	-1.74361
	PHOS_D	382	None	left	CA1	CA1	MAPT KI	PHOS	F	0.00720232	-2.14193
	PHOS_E	382	None	left	CA1	CA1	MAPT KI	PHOS	F	0	-3
	PHOS_F	382	None	left	CA1	CA1	MAPT KI	PHOS	M	0.0181767	-1.74025
	PHOS_G	382	None	left	CA1	CA1	MAPT KI	PHOS	M	0.0592668	-1.22711
	PHOS_H	382	None	left	CA1	CA1	MAPT KI	PHOS	F	0.0250012	-1.60187
	PRO_A	382	None	left	CA1	CA1	MAPT KI	PRO	M	0.0502327	-1.29893
	PRO_B	382	None	left	CA1	CA1	MAPT KI	PRO	F	0.00368259	-2.43267
	PRO_C	382	None	left	CA1	CA1	MAPT KI	PRO	M	0.0136333	-1.86508
	PRO_D	382	None	left	CA1	CA1	MAPT KI	PRO	F	0.00382104	-2.41668
	PRO_E	382	None	left	CA1	CA1	MAPT KI	PRO	F	0.00885224	-2.05246
	PRO_F	382	None	left	CA1	CA1	MAPT KI	PRO	F	0.00589988	-2.22842
	PRO_G	382	None	left	CA1	CA1	MAPT KI	PRO	M	0.0181819	-1.74012
	PRO_H	382	None	left	CA1	CA1	MAPT KI	PRO	M	0.00736068	-2.13249
	ADTau_A	423	None	left	CA2	CA2	MAPT KI	ADTau	M	0.228157	-0.641748
	ADTau_B	423	None	left	CA2	CA2	MAPT KI	ADTau	F	1.18528	0.0738246
	ADTau_C	423	None	left	CA2	CA2	MAPT KI	ADTau	M	0.270808	-0.567323
	ADTau_D	423	None	left	CA2	CA2	MAPT KI	ADTau	F	0.344452	-0.462859
	ADTau_E	423	None	left	CA2	CA2	MAPT KI	ADTau	M	0.473036	-0.325097
	ADTau_F	423	None	left	CA2	CA2	MAPT KI	ADTau	F	0.238763	-0.622016
	ADTau_G	423	None	left	CA2	CA2	MAPT KI	ADTau	M	1.12704	0.0519448
	ADTau_H	423	None	left	CA2	CA2	MAPT KI	ADTau	F	0.361097	-0.442364
	PHOS_A	423	None	left	CA2	CA2	MAPT KI	PHOS	F	0.0292736	-1.53338
	PHOS_B	423	None	left	CA2	CA2	MAPT KI	PHOS	M	0.0404765	-1.39269
	PHOS_C	423	None	left	CA2	CA2	MAPT KI	PHOS	M	0.0502631	-1.29866
	PHOS_D	423	None	left	CA2	CA2	MAPT KI	PHOS	F	0.0334264	-1.47578
	PHOS_F	423	None	left	CA2	CA2	MAPT KI	PHOS	M	0.0929294	-1.0318
	PHOS_G	423	None	left	CA2	CA2	MAPT KI	PHOS	M	0.131665	-0.880496
	PHOS_H	423	None	left	CA2	CA2	MAPT KI	PHOS	F	0.0371777	-1.4296
	PRO_A	423	None	left	CA2	CA2	MAPT KI	PRO	M	0.0192085	-1.71628
	PRO_B	423	None	left	CA2	CA2	MAPT KI	PRO	F	0.00545133	-2.2627
	PRO_C	423	None	left	CA2	CA2	MAPT KI	PRO	M	0.0042381	-2.37181
	PRO_D	423	None	left	CA2	CA2	MAPT KI	PRO	F	0.00608244	-2.21521
	PRO_E	423	None	left	CA2	CA2	MAPT KI	PRO	F	0.00345047	-2.46087
	PRO_F	423	None	left	CA2	CA2	MAPT KI	PRO	F	0.0320729	-1.49373
	PRO_H	423	None	left	CA2	CA2	MAPT KI	PRO	M	0.00312994	-2.50308
	ADTau_A	463	None	left	CA3	CA3	MAPT KI	ADTau	M	1.01076	0.00465423
	ADTau_B	463	None	left	CA3	CA3	MAPT KI	ADTau	F	1.77658	0.249588
	ADTau_C	463	None	left	CA3	CA3	MAPT KI	ADTau	M	0.384114	-0.415529
	ADTau_D	463	None	left	CA3	CA3	MAPT KI	ADTau	F	0.555212	-0.255534
	ADTau_E	463	None	left	CA3	CA3	MAPT KI	ADTau	M	2.81544	0.449547
	ADTau_F	463	None	left	CA3	CA3	MAPT KI	ADTau	F	0.391284	-0.407496
	ADTau_G	463	None	left	CA3	CA3	MAPT KI	ADTau	M	1.58471	0.199954
	ADTau_H	463	None	left	CA3	CA3	MAPT KI	ADTau	F	0.48577	-0.31356
	PHOS_A	463	None	left	CA3	CA3	MAPT KI	PHOS	F	0.0297723	-1.52604
	PHOS_B	463	None	left	CA3	CA3	MAPT KI	PHOS	M	0.0405121	-1.39231
	PHOS_C	463	None	left	CA3	CA3	MAPT KI	PHOS	M	0.0278706	-1.5547
	PHOS_D	463	None	left	CA3	CA3	MAPT KI	PHOS	F	0.018129	-1.74139
	PHOS_E	463	None	left	CA3	CA3	MAPT KI	PHOS	F	0	-3
	PHOS_F	463	None	left	CA3	CA3	MAPT KI	PHOS	M	0.0264668	-1.57713
	PHOS_G	463	None	left	CA3	CA3	MAPT KI	PHOS	M	0.0943122	-1.02539
	PHOS_H	463	None	left	CA3	CA3	MAPT KI	PHOS	F	0.0424994	-1.37152
	PRO_A	463	None	left	CA3	CA3	MAPT KI	PRO	M	0.0984089	-1.00692
	PRO_B	463	None	left	CA3	CA3	MAPT KI	PRO	F	0.0103437	-1.9849
	PRO_C	463	None	left	CA3	CA3	MAPT KI	PRO	M	0.0250348	-1.60128
	PRO_D	463	None	left	CA3	CA3	MAPT KI	PRO	F	0.0110883	-1.95474
	PRO_E	463	None	left	CA3	CA3	MAPT KI	PRO	F	0.00702495	-2.15274
	PRO_F	463	None	left	CA3	CA3	MAPT KI	PRO	F	0.0237951	-1.62333
	PRO_G	463	None	left	CA3	CA3	MAPT KI	PRO	M	0.0109047	-1.96199
	PRO_H	463	None	left	CA3	CA3	MAPT KI	PRO	M	0.0173025	-1.76164
	ADTau_A	512	None	left	CB	CB	MAPT KI	ADTau	M	0.470568	-0.327368
	ADTau_B	512	None	left	CB	CB	MAPT KI	ADTau	F	0.281209	-0.550956
	ADTau_C	512	None	left	CB	CB	MAPT KI	ADTau	M	0.677679	-0.16897
	ADTau_D	512	None	left	CB	CB	MAPT KI	ADTau	F	0.445968	-0.350686
	ADTau_E	512	None	left	CB	CB	MAPT KI	ADTau	M	0.721151	-0.141968
	ADTau_F	512	None	left	CB	CB	MAPT KI	ADTau	F	0.358913	-0.444999
	ADTau_G	512	None	left	CB	CB	MAPT KI	ADTau	M	0.59728	-0.223815
	ADTau_H	512	None	left	CB	CB	MAPT KI	ADTau	F	0.573278	-0.241627
	PHOS_A	512	None	left	CB	CB	MAPT KI	PHOS	F	0	-3
	PHOS_B	512	None	left	CB	CB	MAPT KI	PHOS	M	0	-3
	PHOS_C	512	None	left	CB	CB	MAPT KI	PHOS	M	0	-3
	PHOS_D	512	None	left	CB	CB	MAPT KI	PHOS	F	0	-3
	PHOS_E	512	None	left	CB	CB	MAPT KI	PHOS	F	0	-3
	PHOS_F	512	None	left	CB	CB	MAPT KI	PHOS	M	0	-3
	PHOS_G	512	None	left	CB	CB	MAPT KI	PHOS	M	0	-3
	PHOS_H	512	None	left	CB	CB	MAPT KI	PHOS	F	0	-3
	PRO_A	512	None	left	CB	CB	MAPT KI	PRO	M	0	-3
	PRO_B	512	None	left	CB	CB	MAPT KI	PRO	F	0	-3
	PRO_C	512	None	left	CB	CB	MAPT KI	PRO	M	0.0138983	-1.85673
	PRO_D	512	None	left	CB	CB	MAPT KI	PRO	F	0	-3
	PRO_E	512	None	left	CB	CB	MAPT KI	PRO	F	0.0217599	-1.66214
	PRO_F	512	None	left	CB	CB	MAPT KI	PRO	F	0.00307722	-2.51043
	PRO_G	512	None	left	CB	CB	MAPT KI	PRO	M	0.0135558	-1.86755
	PRO_H	512	None	left	CB	CB	MAPT KI	PRO	M	0.036868	-1.43323
	ADTau_A	971	None	left	cc	fp	MAPT KI	ADTau	M	0.950025	-0.0222603
	ADTau_B	971	None	left	cc	fp	MAPT KI	ADTau	F	0.606868	-0.216899
	ADTau_C	971	None	left	cc	fp	MAPT KI	ADTau	M	0.577521	-0.238425
	ADTau_D	971	None	left	cc	fp	MAPT KI	ADTau	F	0.48441	-0.314778
	ADTau_E	971	None	left	cc	fp	MAPT KI	ADTau	M	0.5197	-0.284239
	ADTau_F	971	None	left	cc	fp	MAPT KI	ADTau	F	1.10925	0.045033
	ADTau_G	971	None	left	cc	fp	MAPT KI	ADTau	M	0.747552	-0.126353
	ADTau_H	971	None	left	cc	fp	MAPT KI	ADTau	F	0.541566	-0.26634
	PHOS_A	971	None	left	cc	fp	MAPT KI	PHOS	F	0.00435481	-2.36003
	PHOS_B	971	None	left	cc	fp	MAPT KI	PHOS	M	0.00842953	-2.07368
	PHOS_C	971	None	left	cc	fp	MAPT KI	PHOS	M	0.0116063	-1.93493
	PHOS_D	971	None	left	cc	fp	MAPT KI	PHOS	F	0.00392915	-2.4046
	PHOS_E	971	None	left	cc	fp	MAPT KI	PHOS	F	0	-3
	PHOS_F	971	None	left	cc	fp	MAPT KI	PHOS	M	0.0089651	-2.04696
	PHOS_G	971	None	left	cc	fp	MAPT KI	PHOS	M	0.0466795	-1.33078
	PHOS_H	971	None	left	cc	fp	MAPT KI	PHOS	F	0.0137968	-1.85991
	PRO_A	971	None	left	cc	fp	MAPT KI	PRO	M	0.0351435	-1.45403
	PRO_B	971	None	left	cc	fp	MAPT KI	PRO	F	0.00433475	-2.36203
	PRO_C	971	None	left	cc	fp	MAPT KI	PRO	M	0.0905251	-1.04318
	PRO_D	971	None	left	cc	fp	MAPT KI	PRO	F	0.00114524	-2.93733
	PRO_E	971	None	left	cc	fp	MAPT KI	PRO	F	0.0037474	-2.42511
	PRO_F	971	None	left	cc	fp	MAPT KI	PRO	F	0.0130641	-1.88359
	PRO_G	971	None	left	cc	fp	MAPT KI	PRO	M	0.00574021	-2.24032
	PRO_H	971	None	left	cc	fp	MAPT KI	PRO	M	0.00468613	-2.32826
	ADTau_A	940	None	left	cing	cing	MAPT KI	ADTau	M	0.490985	-0.308923
	ADTau_B	940	None	left	cing	cing	MAPT KI	ADTau	F	0.112677	-0.948125
	ADTau_C	940	None	left	cing	cing	MAPT KI	ADTau	M	0.126801	-0.896843
	ADTau_D	940	None	left	cing	cing	MAPT KI	ADTau	F	0.146056	-0.835451
	ADTau_E	940	None	left	cing	cing	MAPT KI	ADTau	M	0.0997741	-1.00094
	ADTau_F	940	None	left	cing	cing	MAPT KI	ADTau	F	1.02974	0.0127313
	ADTau_G	940	None	left	cing	cing	MAPT KI	ADTau	M	0.276886	-0.557683
	ADTau_H	940	None	left	cing	cing	MAPT KI	ADTau	F	0.127079	-0.895891
	PHOS_A	940	None	left	cing	cing	MAPT KI	PHOS	F	0.00803285	-2.09459
	PHOS_B	940	None	left	cing	cing	MAPT KI	PHOS	M	0.00338904	-2.46864
	PHOS_C	940	None	left	cing	cing	MAPT KI	PHOS	M	0.0100248	-1.99849
	PHOS_D	940	None	left	cing	cing	MAPT KI	PHOS	F	0.00275541	-2.55824
	PHOS_E	940	None	left	cing	cing	MAPT KI	PHOS	F	0	-3
	PHOS_F	940	None	left	cing	cing	MAPT KI	PHOS	M	0.0073214	-2.13481
	PHOS_G	940	None	left	cing	cing	MAPT KI	PHOS	M	0.155744	-0.80756
	PHOS_H	940	None	left	cing	cing	MAPT KI	PHOS	F	0.00482168	-2.3159
	PRO_A	940	None	left	cing	cing	MAPT KI	PRO	M	0.000727151	-3
	PRO_B	940	None	left	cing	cing	MAPT KI	PRO	F	0	-3
	PRO_C	940	None	left	cing	cing	MAPT KI	PRO	M	0.000753089	-3
	PRO_D	940	None	left	cing	cing	MAPT KI	PRO	F	0	-3
	PRO_E	940	None	left	cing	cing	MAPT KI	PRO	F	0.00353184	-2.45077
	PRO_F	940	None	left	cing	cing	MAPT KI	PRO	F	0.0134282	-1.87166
	PRO_G	940	None	left	cing	cing	MAPT KI	PRO	M	0.00204304	-2.6876
	PRO_H	940	None	left	cing	cing	MAPT KI	PRO	M	0.00796249	-2.09841
	ADTau_A	591	None	left	CLI	CLI	MAPT KI	ADTau	M	0.0549975	-1.25958
	ADTau_C	591	None	left	CLI	CLI	MAPT KI	ADTau	M	0.855316	-0.0678684
	ADTau_D	591	None	left	CLI	CLI	MAPT KI	ADTau	F	0.481009	-0.317837
	ADTau_E	591	None	left	CLI	CLI	MAPT KI	ADTau	M	0.531101	-0.274815
	ADTau_F	591	None	left	CLI	CLI	MAPT KI	ADTau	F	0.281039	-0.551218
	ADTau_G	591	None	left	CLI	CLI	MAPT KI	ADTau	M	0.517119	-0.286401
	ADTau_H	591	None	left	CLI	CLI	MAPT KI	ADTau	F	0.165319	-0.781652
	PHOS_B	591	None	left	CLI	CLI	MAPT KI	PHOS	M	0	-3
	PHOS_C	591	None	left	CLI	CLI	MAPT KI	PHOS	M	0	-3
	PHOS_D	591	None	left	CLI	CLI	MAPT KI	PHOS	F	0	-3
	PHOS_E	591	None	left	CLI	CLI	MAPT KI	PHOS	F	0	-3
	PHOS_F	591	None	left	CLI	CLI	MAPT KI	PHOS	M	0	-3
	PHOS_G	591	None	left	CLI	CLI	MAPT KI	PHOS	M	0	-3
	PHOS_H	591	None	left	CLI	CLI	MAPT KI	PHOS	F	0	-3
	PRO_B	591	None	left	CLI	CLI	MAPT KI	PRO	F	0	-3
	PRO_C	591	None	left	CLI	CLI	MAPT KI	PRO	M	0.0231316	-1.63561
	PRO_D	591	None	left	CLI	CLI	MAPT KI	PRO	F	0.00765839	-2.1153
	PRO_E	591	None	left	CLI	CLI	MAPT KI	PRO	F	0.00598325	-2.22234
	ADTau_A	655	None	left	COAp	COApl	MAPT KI	ADTau	M	0.226119	-0.645645
	ADTau_B	655	None	left	COAp	COApl	MAPT KI	ADTau	F	0.989622	-0.00452607
	ADTau_C	655	None	left	COAp	COApl	MAPT KI	ADTau	M	0.469407	-0.328441
	ADTau_D	655	None	left	COAp	COApl	MAPT KI	ADTau	F	3.64539	0.561745
	ADTau_E	655	None	left	COAp	COApl	MAPT KI	ADTau	M	3.84372	0.584752
	ADTau_F	655	None	left	COAp	COApl	MAPT KI	ADTau	F	1.89978	0.278705
	ADTau_G	655	None	left	COAp	COApl	MAPT KI	ADTau	M	1.01515	0.00653597
	ADTau_H	655	None	left	COAp	COApl	MAPT KI	ADTau	F	2.83392	0.452389
	PHOS_A	655	None	left	COAp	COApl	MAPT KI	PHOS	F	0.0130319	-1.88466
	PHOS_B	655	None	left	COAp	COApl	MAPT KI	PHOS	M	0.486593	-0.312826
	PHOS_C	655	None	left	COAp	COApl	MAPT KI	PHOS	M	0.014927	-1.82574
	PHOS_D	655	None	left	COAp	COApl	MAPT KI	PHOS	F	0.00451002	-2.34486
	PHOS_E	655	None	left	COAp	COApl	MAPT KI	PHOS	F	0	-3
	PHOS_F	655	None	left	COAp	COApl	MAPT KI	PHOS	M	0.253501	-0.596003
	PHOS_G	655	None	left	COAp	COApl	MAPT KI	PHOS	M	0.0262397	-1.58088
	PHOS_H	655	None	left	COAp	COApl	MAPT KI	PHOS	F	0.643293	-0.191584
	PRO_A	655	None	left	COAp	COApl	MAPT KI	PRO	M	0.0102411	-1.98923
	PRO_B	655	None	left	COAp	COApl	MAPT KI	PRO	F	0.0965286	-1.0153
	PRO_C	655	None	left	COAp	COApl	MAPT KI	PRO	M	0.757908	-0.120378
	PRO_D	655	None	left	COAp	COApl	MAPT KI	PRO	F	0.100194	-0.999114
	PRO_E	655	None	left	COAp	COApl	MAPT KI	PRO	F	0.065397	-1.18438
	PRO_F	655	None	left	COAp	COApl	MAPT KI	PRO	F	0.0470687	-1.32718
	PRO_G	655	None	left	COAp	COApl	MAPT KI	PRO	M	0.663739	-0.177996
	PRO_H	655	None	left	COAp	COApl	MAPT KI	PRO	M	1.40987	0.149181
	ADTau_A	663	None	left	COAp	COApm	MAPT KI	ADTau	M	0.329434	-0.482219
	ADTau_B	663	None	left	COAp	COApm	MAPT KI	ADTau	F	1.48543	0.171856
	ADTau_C	663	None	left	COAp	COApm	MAPT KI	ADTau	M	0.294896	-0.530316
	ADTau_D	663	None	left	COAp	COApm	MAPT KI	ADTau	F	4.26794	0.63022
	ADTau_E	663	None	left	COAp	COApm	MAPT KI	ADTau	M	0.780949	-0.107372
	ADTau_F	663	None	left	COAp	COApm	MAPT KI	ADTau	F	0.784681	-0.105301
	ADTau_G	663	None	left	COAp	COApm	MAPT KI	ADTau	M	1.2695	0.103637
	ADTau_H	663	None	left	COAp	COApm	MAPT KI	ADTau	F	1.4758	0.169031
	PHOS_A	663	None	left	COAp	COApm	MAPT KI	PHOS	F	0.00640119	-2.19306
	PHOS_B	663	None	left	COAp	COApm	MAPT KI	PHOS	M	0.395172	-0.403202
	PHOS_C	663	None	left	COAp	COApm	MAPT KI	PHOS	M	0.00540961	-2.26603
	PHOS_D	663	None	left	COAp	COApm	MAPT KI	PHOS	F	0.00219601	-2.65639
	PHOS_E	663	None	left	COAp	COApm	MAPT KI	PHOS	F	0	-3
	PHOS_F	663	None	left	COAp	COApm	MAPT KI	PHOS	M	0.504997	-0.296703
	PHOS_G	663	None	left	COAp	COApm	MAPT KI	PHOS	M	0.00907866	-2.0415
	PHOS_H	663	None	left	COAp	COApm	MAPT KI	PHOS	F	0.686159	-0.163569
	PRO_A	663	None	left	COAp	COApm	MAPT KI	PRO	M	0.00220886	-2.65387
	PRO_B	663	None	left	COAp	COApm	MAPT KI	PRO	F	0.0617679	-1.20917
	PRO_C	663	None	left	COAp	COApm	MAPT KI	PRO	M	0.1528	-0.815848
	PRO_D	663	None	left	COAp	COApm	MAPT KI	PRO	F	0.00763904	-2.11639
	PRO_E	663	None	left	COAp	COApm	MAPT KI	PRO	F	0.0874547	-1.05817
	PRO_F	663	None	left	COAp	COApm	MAPT KI	PRO	F	0.0482732	-1.3162
	PRO_G	663	None	left	COAp	COApm	MAPT KI	PRO	M	0.648086	-0.188361
	PRO_H	663	None	left	COAp	COApm	MAPT KI	PRO	M	0.932823	-0.0301963
	ADTau_A	924	None	left	cpd	cpd	MAPT KI	ADTau	M	0.14338	-0.843482
	ADTau_B	924	None	left	cpd	cpd	MAPT KI	ADTau	F	0.264402	-0.577719
	ADTau_C	924	None	left	cpd	cpd	MAPT KI	ADTau	M	0.163077	-0.787581
	ADTau_D	924	None	left	cpd	cpd	MAPT KI	ADTau	F	0.153063	-0.815102
	ADTau_E	924	None	left	cpd	cpd	MAPT KI	ADTau	M	0.207801	-0.682331
	ADTau_F	924	None	left	cpd	cpd	MAPT KI	ADTau	F	0.160231	-0.795226
	ADTau_G	924	None	left	cpd	cpd	MAPT KI	ADTau	M	0.355671	-0.448939
	ADTau_H	924	None	left	cpd	cpd	MAPT KI	ADTau	F	0.213197	-0.671198
	PHOS_A	924	None	left	cpd	cpd	MAPT KI	PHOS	F	0.00101386	-2.98976
	PHOS_B	924	None	left	cpd	cpd	MAPT KI	PHOS	M	0.00366628	-2.43459
	PHOS_C	924	None	left	cpd	cpd	MAPT KI	PHOS	M	0.0200598	-1.69746
	PHOS_D	924	None	left	cpd	cpd	MAPT KI	PHOS	F	0.00584641	-2.23237
	PHOS_E	924	None	left	cpd	cpd	MAPT KI	PHOS	F	0	-3
	PHOS_F	924	None	left	cpd	cpd	MAPT KI	PHOS	M	0.00373769	-2.42624
	PHOS_G	924	None	left	cpd	cpd	MAPT KI	PHOS	M	0.00336809	-2.47133
	PHOS_H	924	None	left	cpd	cpd	MAPT KI	PHOS	F	0.00489717	-2.30917
	PRO_A	924	None	left	cpd	cpd	MAPT KI	PRO	M	0.00583176	-2.23346
	PRO_B	924	None	left	cpd	cpd	MAPT KI	PRO	F	0.00293421	-2.53103
	PRO_C	924	None	left	cpd	cpd	MAPT KI	PRO	M	0.00695094	-2.15733
	PRO_D	924	None	left	cpd	cpd	MAPT KI	PRO	F	0.00121554	-2.91167
	PRO_E	924	None	left	cpd	cpd	MAPT KI	PRO	F	0.00527649	-2.27683
	PRO_F	924	None	left	cpd	cpd	MAPT KI	PRO	F	0.00406842	-2.38951
	PRO_G	924	None	left	cpd	cpd	MAPT KI	PRO	M	0.00519083	-2.28393
	PRO_H	924	None	left	cpd	cpd	MAPT KI	PRO	M	0.0128855	-1.88956
	ADTau_A	679	None	left	CS	CS	MAPT KI	ADTau	M	0.510169	-0.292277
	ADTau_B	679	None	left	CS	CS	MAPT KI	ADTau	F	0.473613	-0.324568
	ADTau_C	679	None	left	CS	CS	MAPT KI	ADTau	M	0.514223	-0.28884
	ADTau_D	679	None	left	CS	CS	MAPT KI	ADTau	F	0.68929	-0.161592
	ADTau_E	679	None	left	CS	CS	MAPT KI	ADTau	M	1.45189	0.161936
	ADTau_F	679	None	left	CS	CS	MAPT KI	ADTau	F	0.7894	-0.102697
	ADTau_G	679	None	left	CS	CS	MAPT KI	ADTau	M	0.702339	-0.153447
	ADTau_H	679	None	left	CS	CS	MAPT KI	ADTau	F	0.861758	-0.0646098
	PHOS_A	679	None	left	CS	CS	MAPT KI	PHOS	F	0	-3
	PHOS_B	679	None	left	CS	CS	MAPT KI	PHOS	M	0	-3
	PHOS_C	679	None	left	CS	CS	MAPT KI	PHOS	M	0	-3
	PHOS_D	679	None	left	CS	CS	MAPT KI	PHOS	F	0	-3
	PHOS_E	679	None	left	CS	CS	MAPT KI	PHOS	F	0	-3
	PHOS_F	679	None	left	CS	CS	MAPT KI	PHOS	M	0	-3
	PHOS_G	679	None	left	CS	CS	MAPT KI	PHOS	M	0	-3
	PHOS_H	679	None	left	CS	CS	MAPT KI	PHOS	F	0	-3
	PRO_A	679	None	left	CS	CS	MAPT KI	PRO	M	0.0057771	-2.23754
	PRO_B	679	None	left	CS	CS	MAPT KI	PRO	F	0.0101356	-1.99372
	PRO_C	679	None	left	CS	CS	MAPT KI	PRO	M	0.0476459	-1.32188
	PRO_D	679	None	left	CS	CS	MAPT KI	PRO	F	0.00718663	-2.14287
	PRO_E	679	None	left	CS	CS	MAPT KI	PRO	F	0.0328641	-1.48315
	PRO_F	679	None	left	CS	CS	MAPT KI	PRO	F	0.00579463	-2.23623
	PRO_G	679	None	left	CS	CS	MAPT KI	PRO	M	0.00215029	-2.66549
	PRO_H	679	None	left	CS	CS	MAPT KI	PRO	M	0.0892439	-1.04937
	ADTau_A	336	None	left	csc	csc	MAPT KI	ADTau	M	0.0445984	-1.35058
	ADTau_B	336	None	left	csc	csc	MAPT KI	ADTau	F	0.198582	-0.702039
	ADTau_F	336	None	left	csc	csc	MAPT KI	ADTau	F	0.0519417	-1.2844
	ADTau_G	336	None	left	csc	csc	MAPT KI	ADTau	M	0.10148	-0.993578
	ADTau_H	336	None	left	csc	csc	MAPT KI	ADTau	F	0.0479771	-1.31888
	PHOS_B	336	None	left	csc	csc	MAPT KI	PHOS	M	0	-3
	PHOS_D	336	None	left	csc	csc	MAPT KI	PHOS	F	0	-3
	PHOS_F	336	None	left	csc	csc	MAPT KI	PHOS	M	0	-3
	PHOS_G	336	None	left	csc	csc	MAPT KI	PHOS	M	0.00642145	-2.19169
	PHOS_H	336	None	left	csc	csc	MAPT KI	PHOS	F	0	-3
	PRO_A	336	None	left	csc	csc	MAPT KI	PRO	M	0.00876557	-2.05672
	PRO_B	336	None	left	csc	csc	MAPT KI	PRO	F	0.00837412	-2.07654
	PRO_C	336	None	left	csc	csc	MAPT KI	PRO	M	0.0047592	-2.32155
	PRO_D	336	None	left	csc	csc	MAPT KI	PRO	F	0	-3
	PRO_G	336	None	left	csc	csc	MAPT KI	PRO	M	0	-3
	PRO_H	336	None	left	csc	csc	MAPT KI	PRO	M	0	-3
	ADTau_A	784	None	left	cst	cst	MAPT KI	ADTau	M	0.159121	-0.798245
	ADTau_B	784	None	left	cst	cst	MAPT KI	ADTau	F	0.176416	-0.753438
	ADTau_C	784	None	left	cst	cst	MAPT KI	ADTau	M	0.298044	-0.525704
	ADTau_D	784	None	left	cst	cst	MAPT KI	ADTau	F	0.0881439	-1.05476
	ADTau_E	784	None	left	cst	cst	MAPT KI	ADTau	M	0.484518	-0.314682
	ADTau_F	784	None	left	cst	cst	MAPT KI	ADTau	F	0.615215	-0.210966
	ADTau_G	784	None	left	cst	cst	MAPT KI	ADTau	M	0.419659	-0.377093
	ADTau_H	784	None	left	cst	cst	MAPT KI	ADTau	F	0.785125	-0.105055
	PHOS_B	784	None	left	cst	cst	MAPT KI	PHOS	M	0	-3
	PHOS_C	784	None	left	cst	cst	MAPT KI	PHOS	M	0	-3
	PHOS_D	784	None	left	cst	cst	MAPT KI	PHOS	F	0	-3
	PHOS_E	784	None	left	cst	cst	MAPT KI	PHOS	F	0	-3
	PHOS_F	784	None	left	cst	cst	MAPT KI	PHOS	M	0	-3
	PHOS_G	784	None	left	cst	cst	MAPT KI	PHOS	M	0	-3
	PHOS_H	784	None	left	cst	cst	MAPT KI	PHOS	F	0	-3
	PRO_A	784	None	left	cst	cst	MAPT KI	PRO	M	0	-3
	PRO_B	784	None	left	cst	cst	MAPT KI	PRO	F	0	-3
	PRO_C	784	None	left	cst	cst	MAPT KI	PRO	M	0.00138978	-2.85394
	PRO_D	784	None	left	cst	cst	MAPT KI	PRO	F	0.00240488	-2.6171
	PRO_E	784	None	left	cst	cst	MAPT KI	PRO	F	0	-3
	PRO_F	784	None	left	cst	cst	MAPT KI	PRO	F	0.00326075	-2.48535
	PRO_G	784	None	left	cst	cst	MAPT KI	PRO	M	0	-3
	PRO_H	784	None	left	cst	cst	MAPT KI	PRO	M	0	-3
	ADTau_A	703	None	left	CTXsp	CTXsp	MAPT KI	ADTau	M	0.115726	-0.93653
	ADTau_B	703	None	left	CTXsp	CTXsp	MAPT KI	ADTau	F	0.253968	-0.595203
	ADTau_C	703	None	left	CTXsp	CTXsp	MAPT KI	ADTau	M	0.307086	-0.512726
	ADTau_D	703	None	left	CTXsp	CTXsp	MAPT KI	ADTau	F	0.183113	-0.737256
	ADTau_E	703	None	left	CTXsp	CTXsp	MAPT KI	ADTau	M	0.14155	-0.84906
	ADTau_F	703	None	left	CTXsp	CTXsp	MAPT KI	ADTau	F	0.257284	-0.58957
	ADTau_G	703	None	left	CTXsp	CTXsp	MAPT KI	ADTau	M	0.404963	-0.392574
	ADTau_H	703	None	left	CTXsp	CTXsp	MAPT KI	ADTau	F	0.302469	-0.519305
	PHOS_A	703	None	left	CTXsp	CTXsp	MAPT KI	PHOS	F	0	-3
	PHOS_B	703	None	left	CTXsp	CTXsp	MAPT KI	PHOS	M	0.0337724	-1.47131
	PHOS_C	703	None	left	CTXsp	CTXsp	MAPT KI	PHOS	M	0.0145764	-1.83605
	PHOS_D	703	None	left	CTXsp	CTXsp	MAPT KI	PHOS	F	0.00101765	-2.98815
	PHOS_E	703	None	left	CTXsp	CTXsp	MAPT KI	PHOS	F	0	-3
	PHOS_F	703	None	left	CTXsp	CTXsp	MAPT KI	PHOS	M	0.00111408	-2.9492
	PHOS_G	703	None	left	CTXsp	CTXsp	MAPT KI	PHOS	M	0.0792646	-1.10087
	PHOS_H	703	None	left	CTXsp	CTXsp	MAPT KI	PHOS	F	0.0578108	-1.23792
	PRO_A	703	None	left	CTXsp	CTXsp	MAPT KI	PRO	M	0.00103888	-2.97928
	PRO_B	703	None	left	CTXsp	CTXsp	MAPT KI	PRO	F	0.0159645	-1.79657
	PRO_C	703	None	left	CTXsp	CTXsp	MAPT KI	PRO	M	0.0234651	-1.62939
	PRO_D	703	None	left	CTXsp	CTXsp	MAPT KI	PRO	F	0	-3
	PRO_E	703	None	left	CTXsp	CTXsp	MAPT KI	PRO	F	0.0203538	-1.69114
	PRO_F	703	None	left	CTXsp	CTXsp	MAPT KI	PRO	F	0.00126061	-2.89599
	PRO_G	703	None	left	CTXsp	CTXsp	MAPT KI	PRO	M	0.0559986	-1.25175
	PRO_H	703	None	left	CTXsp	CTXsp	MAPT KI	PRO	M	0.00163354	-2.78422
	ADTau_A	616	None	left	CUN	CUN	MAPT KI	ADTau	M	0.155608	-0.807941
	ADTau_B	616	None	left	CUN	CUN	MAPT KI	ADTau	F	0.198888	-0.701371
	ADTau_F	616	None	left	CUN	CUN	MAPT KI	ADTau	F	0.125232	-0.902251
	ADTau_G	616	None	left	CUN	CUN	MAPT KI	ADTau	M	0	-3
	PHOS_A	616	None	left	CUN	CUN	MAPT KI	PHOS	F	0	-3
	PHOS_D	616	None	left	CUN	CUN	MAPT KI	PHOS	F	0	-3
	PHOS_H	616	None	left	CUN	CUN	MAPT KI	PHOS	F	0	-3
	PRO_A	616	None	left	CUN	CUN	MAPT KI	PRO	M	0.000541324	-3
	PRO_C	616	None	left	CUN	CUN	MAPT KI	PRO	M	0.0014282	-2.84218
	PRO_D	616	None	left	CUN	CUN	MAPT KI	PRO	F	0	-3
	PRO_E	616	None	left	CUN	CUN	MAPT KI	PRO	F	0.0231351	-1.63554
	PRO_G	616	None	left	CUN	CUN	MAPT KI	PRO	M	0.00388694	-2.40928
	PRO_H	616	None	left	CUN	CUN	MAPT KI	PRO	M	0.00696649	-2.15636
	ADTau_A	10703	None	left	DG	DG-mo	MAPT KI	ADTau	M	1.65065	0.217658
	ADTau_B	10703	None	left	DG	DG-mo	MAPT KI	ADTau	F	0.906484	-0.0426351
	ADTau_C	10703	None	left	DG	DG-mo	MAPT KI	ADTau	M	0.675098	-0.170627
	ADTau_D	10703	None	left	DG	DG-mo	MAPT KI	ADTau	F	1.11621	0.0477481
	ADTau_E	10703	None	left	DG	DG-mo	MAPT KI	ADTau	M	7.22427	0.858795
	ADTau_F	10703	None	left	DG	DG-mo	MAPT KI	ADTau	F	0.367786	-0.434393
	ADTau_G	10703	None	left	DG	DG-mo	MAPT KI	ADTau	M	0.912035	-0.0399835
	ADTau_H	10703	None	left	DG	DG-mo	MAPT KI	ADTau	F	0.442093	-0.354477
	PHOS_A	10703	None	left	DG	DG-mo	MAPT KI	PHOS	F	0.00575366	-2.2393
	PHOS_B	10703	None	left	DG	DG-mo	MAPT KI	PHOS	M	0.0324345	-1.48886
	PHOS_C	10703	None	left	DG	DG-mo	MAPT KI	PHOS	M	0.00743371	-2.12821
	PHOS_D	10703	None	left	DG	DG-mo	MAPT KI	PHOS	F	0.00577693	-2.23755
	PHOS_E	10703	None	left	DG	DG-mo	MAPT KI	PHOS	F	0	-3
	PHOS_F	10703	None	left	DG	DG-mo	MAPT KI	PHOS	M	0.00448317	-2.34745
	PHOS_G	10703	None	left	DG	DG-mo	MAPT KI	PHOS	M	0.0409144	-1.38802
	PHOS_H	10703	None	left	DG	DG-mo	MAPT KI	PHOS	F	0.0139343	-1.8556
	PRO_A	10703	None	left	DG	DG-mo	MAPT KI	PRO	M	0.0126387	-1.89795
	PRO_B	10703	None	left	DG	DG-mo	MAPT KI	PRO	F	0.0251059	-1.60005
	PRO_C	10703	None	left	DG	DG-mo	MAPT KI	PRO	M	0.124893	-0.903425
	PRO_D	10703	None	left	DG	DG-mo	MAPT KI	PRO	F	0.0263008	-1.57987
	PRO_E	10703	None	left	DG	DG-mo	MAPT KI	PRO	F	0.0416846	-1.37992
	PRO_F	10703	None	left	DG	DG-mo	MAPT KI	PRO	F	0.0259339	-1.58597
	PRO_G	10703	None	left	DG	DG-mo	MAPT KI	PRO	M	0.0428281	-1.36817
	PRO_H	10703	None	left	DG	DG-mo	MAPT KI	PRO	M	0.0469212	-1.32854
	ADTau_A	10704	None	left	DG	DG-po	MAPT KI	ADTau	M	5.30977	0.725077
	ADTau_B	10704	None	left	DG	DG-po	MAPT KI	ADTau	F	4.18486	0.621682
	ADTau_C	10704	None	left	DG	DG-po	MAPT KI	ADTau	M	2.77087	0.442618
	ADTau_D	10704	None	left	DG	DG-po	MAPT KI	ADTau	F	3.45918	0.538975
	ADTau_E	10704	None	left	DG	DG-po	MAPT KI	ADTau	M	16.8976	1.22783
	ADTau_F	10704	None	left	DG	DG-po	MAPT KI	ADTau	F	1.67007	0.222737
	ADTau_G	10704	None	left	DG	DG-po	MAPT KI	ADTau	M	3.944	0.595938
	ADTau_H	10704	None	left	DG	DG-po	MAPT KI	ADTau	F	2.60976	0.416602
	PHOS_A	10704	None	left	DG	DG-po	MAPT KI	PHOS	F	0.0135402	-1.86805
	PHOS_B	10704	None	left	DG	DG-po	MAPT KI	PHOS	M	0.0900268	-1.04558
	PHOS_C	10704	None	left	DG	DG-po	MAPT KI	PHOS	M	0.0123796	-1.90694
	PHOS_D	10704	None	left	DG	DG-po	MAPT KI	PHOS	F	0.0123007	-1.90972
	PHOS_E	10704	None	left	DG	DG-po	MAPT KI	PHOS	F	0	-3
	PHOS_F	10704	None	left	DG	DG-po	MAPT KI	PHOS	M	0.00668929	-2.17397
	PHOS_G	10704	None	left	DG	DG-po	MAPT KI	PHOS	M	0.066718	-1.17569
	PHOS_H	10704	None	left	DG	DG-po	MAPT KI	PHOS	F	0.0491364	-1.30851
	PRO_A	10704	None	left	DG	DG-po	MAPT KI	PRO	M	0.182432	-0.738875
	PRO_B	10704	None	left	DG	DG-po	MAPT KI	PRO	F	0.145485	-0.837151
	PRO_C	10704	None	left	DG	DG-po	MAPT KI	PRO	M	0.571628	-0.242879
	PRO_D	10704	None	left	DG	DG-po	MAPT KI	PRO	F	0.378885	-0.421481
	PRO_E	10704	None	left	DG	DG-po	MAPT KI	PRO	F	0.0661761	-1.17923
	PRO_F	10704	None	left	DG	DG-po	MAPT KI	PRO	F	0.131129	-0.882269
	PRO_G	10704	None	left	DG	DG-po	MAPT KI	PRO	M	0.0986221	-1.00598
	PRO_H	10704	None	left	DG	DG-po	MAPT KI	PRO	M	0.402214	-0.395532
	ADTau_A	632	None	left	DG	DG-sg	MAPT KI	ADTau	M	2.34042	0.369295
	ADTau_B	632	None	left	DG	DG-sg	MAPT KI	ADTau	F	2.26959	0.355948
	ADTau_C	632	None	left	DG	DG-sg	MAPT KI	ADTau	M	0.963603	-0.0160973
	ADTau_D	632	None	left	DG	DG-sg	MAPT KI	ADTau	F	1.17489	0.0700016
	ADTau_E	632	None	left	DG	DG-sg	MAPT KI	ADTau	M	9.57388	0.981088
	ADTau_F	632	None	left	DG	DG-sg	MAPT KI	ADTau	F	0.788809	-0.103023
	ADTau_G	632	None	left	DG	DG-sg	MAPT KI	ADTau	M	1.78462	0.251549
	ADTau_H	632	None	left	DG	DG-sg	MAPT KI	ADTau	F	0.959929	-0.0177564
	PHOS_A	632	None	left	DG	DG-sg	MAPT KI	PHOS	F	0.00873651	-2.05817
	PHOS_B	632	None	left	DG	DG-sg	MAPT KI	PHOS	M	0.0861286	-1.0648
	PHOS_C	632	None	left	DG	DG-sg	MAPT KI	PHOS	M	0.014029	-1.85266
	PHOS_D	632	None	left	DG	DG-sg	MAPT KI	PHOS	F	0.0149893	-1.82393
	PHOS_E	632	None	left	DG	DG-sg	MAPT KI	PHOS	F	0	-3
	PHOS_F	632	None	left	DG	DG-sg	MAPT KI	PHOS	M	0.00712098	-2.14685
	PHOS_G	632	None	left	DG	DG-sg	MAPT KI	PHOS	M	0.0583019	-1.23424
	PHOS_H	632	None	left	DG	DG-sg	MAPT KI	PHOS	F	0.018537	-1.73173
	PRO_A	632	None	left	DG	DG-sg	MAPT KI	PRO	M	0.0631665	-1.19944
	PRO_B	632	None	left	DG	DG-sg	MAPT KI	PRO	F	0.0336883	-1.47239
	PRO_C	632	None	left	DG	DG-sg	MAPT KI	PRO	M	0.139577	-0.855155
	PRO_D	632	None	left	DG	DG-sg	MAPT KI	PRO	F	0.0416726	-1.38005
	PRO_E	632	None	left	DG	DG-sg	MAPT KI	PRO	F	0.0374552	-1.42637
	PRO_F	632	None	left	DG	DG-sg	MAPT KI	PRO	F	0.0525039	-1.27973
	PRO_G	632	None	left	DG	DG-sg	MAPT KI	PRO	M	0.0508134	-1.29394
	PRO_H	632	None	left	DG	DG-sg	MAPT KI	PRO	M	0.126531	-0.897769
	ADTau_A	443	None	left	dhc	dhc	MAPT KI	ADTau	M	1.64364	0.215809
	ADTau_B	443	None	left	dhc	dhc	MAPT KI	ADTau	F	0.252056	-0.598485
	ADTau_C	443	None	left	dhc	dhc	MAPT KI	ADTau	M	0.801232	-0.0962363
	ADTau_D	443	None	left	dhc	dhc	MAPT KI	ADTau	F	1.10221	0.0422695
	ADTau_E	443	None	left	dhc	dhc	MAPT KI	ADTau	M	0.286712	-0.542538
	ADTau_F	443	None	left	dhc	dhc	MAPT KI	ADTau	F	3.12746	0.495194
	ADTau_G	443	None	left	dhc	dhc	MAPT KI	ADTau	M	0.695542	-0.15767
	ADTau_H	443	None	left	dhc	dhc	MAPT KI	ADTau	F	0.779411	-0.108228
	PHOS_A	443	None	left	dhc	dhc	MAPT KI	PHOS	F	0	-3
	PHOS_B	443	None	left	dhc	dhc	MAPT KI	PHOS	M	0.000794401	-3
	PHOS_C	443	None	left	dhc	dhc	MAPT KI	PHOS	M	0.000638126	-3
	PHOS_D	443	None	left	dhc	dhc	MAPT KI	PHOS	F	0.00243783	-2.61122
	PHOS_E	443	None	left	dhc	dhc	MAPT KI	PHOS	F	0	-3
	PHOS_F	443	None	left	dhc	dhc	MAPT KI	PHOS	M	0.0024002	-2.61795
	PHOS_G	443	None	left	dhc	dhc	MAPT KI	PHOS	M	0.00873367	-2.05831
	PHOS_H	443	None	left	dhc	dhc	MAPT KI	PHOS	F	0.00490295	-2.30866
	PRO_A	443	None	left	dhc	dhc	MAPT KI	PRO	M	0.00149793	-2.82162
	PRO_B	443	None	left	dhc	dhc	MAPT KI	PRO	F	0	-3
	PRO_C	443	None	left	dhc	dhc	MAPT KI	PRO	M	0.00429981	-2.36554
	PRO_D	443	None	left	dhc	dhc	MAPT KI	PRO	F	0.00210755	-2.67417
	PRO_E	443	None	left	dhc	dhc	MAPT KI	PRO	F	0.00296123	-2.52706
	PRO_F	443	None	left	dhc	dhc	MAPT KI	PRO	F	0.00183382	-2.73428
	PRO_G	443	None	left	dhc	dhc	MAPT KI	PRO	M	0.00229643	-2.63706
	PRO_H	443	None	left	dhc	dhc	MAPT KI	PRO	M	0.00736062	-2.1325
	ADTau_A	872	None	left	DR	DR	MAPT KI	ADTau	M	0.349147	-0.456979
	ADTau_B	872	None	left	DR	DR	MAPT KI	ADTau	F	1.49802	0.175519
	ADTau_C	872	None	left	DR	DR	MAPT KI	ADTau	M	0.209445	-0.678908
	ADTau_D	872	None	left	DR	DR	MAPT KI	ADTau	F	0.286551	-0.542783
	ADTau_E	872	None	left	DR	DR	MAPT KI	ADTau	M	0.151572	-0.819352
	ADTau_F	872	None	left	DR	DR	MAPT KI	ADTau	F	0.256752	-0.590469
	ADTau_G	872	None	left	DR	DR	MAPT KI	ADTau	M	0.483035	-0.316012
	ADTau_H	872	None	left	DR	DR	MAPT KI	ADTau	F	0.442912	-0.353673
	PHOS_A	872	None	left	DR	DR	MAPT KI	PHOS	F	0	-3
	PHOS_C	872	None	left	DR	DR	MAPT KI	PHOS	M	0	-3
	PHOS_D	872	None	left	DR	DR	MAPT KI	PHOS	F	0	-3
	PHOS_E	872	None	left	DR	DR	MAPT KI	PHOS	F	0	-3
	PHOS_F	872	None	left	DR	DR	MAPT KI	PHOS	M	0	-3
	PHOS_G	872	None	left	DR	DR	MAPT KI	PHOS	M	0	-3
	PHOS_H	872	None	left	DR	DR	MAPT KI	PHOS	F	0	-3
	PRO_A	872	None	left	DR	DR	MAPT KI	PRO	M	0.037438	-1.42657
	PRO_B	872	None	left	DR	DR	MAPT KI	PRO	F	0	-3
	PRO_C	872	None	left	DR	DR	MAPT KI	PRO	M	0	-3
	PRO_D	872	None	left	DR	DR	MAPT KI	PRO	F	0.00115349	-2.93424
	PRO_E	872	None	left	DR	DR	MAPT KI	PRO	F	0.00374859	-2.42498
	PRO_F	872	None	left	DR	DR	MAPT KI	PRO	F	0	-3
	PRO_G	872	None	left	DR	DR	MAPT KI	PRO	M	0	-3
	PRO_H	872	None	left	DR	DR	MAPT KI	PRO	M	0	-3
	ADTau_A	812	None	left	dscp	dscp	MAPT KI	ADTau	M	0.440039	-0.356499
	ADTau_C	812	None	left	dscp	dscp	MAPT KI	ADTau	M	0.466042	-0.331565
	ADTau_D	812	None	left	dscp	dscp	MAPT KI	ADTau	F	0.548338	-0.260944
	ADTau_E	812	None	left	dscp	dscp	MAPT KI	ADTau	M	0.49829	-0.302509
	ADTau_F	812	None	left	dscp	dscp	MAPT KI	ADTau	F	0.201627	-0.69543
	ADTau_G	812	None	left	dscp	dscp	MAPT KI	ADTau	M	0.428432	-0.368108
	ADTau_H	812	None	left	dscp	dscp	MAPT KI	ADTau	F	0.264994	-0.576747
	PHOS_A	812	None	left	dscp	dscp	MAPT KI	PHOS	F	0	-3
	PHOS_B	812	None	left	dscp	dscp	MAPT KI	PHOS	M	0	-3
	PHOS_C	812	None	left	dscp	dscp	MAPT KI	PHOS	M	0	-3
	PHOS_D	812	None	left	dscp	dscp	MAPT KI	PHOS	F	0	-3
	PHOS_E	812	None	left	dscp	dscp	MAPT KI	PHOS	F	0	-3
	PHOS_F	812	None	left	dscp	dscp	MAPT KI	PHOS	M	0	-3
	PHOS_G	812	None	left	dscp	dscp	MAPT KI	PHOS	M	0	-3
	PHOS_H	812	None	left	dscp	dscp	MAPT KI	PHOS	F	0	-3
	PRO_A	812	None	left	dscp	dscp	MAPT KI	PRO	M	0	-3
	PRO_B	812	None	left	dscp	dscp	MAPT KI	PRO	F	0.042166	-1.37493
	PRO_C	812	None	left	dscp	dscp	MAPT KI	PRO	M	0	-3
	PRO_D	812	None	left	dscp	dscp	MAPT KI	PRO	F	0	-3
	PRO_E	812	None	left	dscp	dscp	MAPT KI	PRO	F	0	-3
	PRO_F	812	None	left	dscp	dscp	MAPT KI	PRO	F	0	-3
	PRO_G	812	None	left	dscp	dscp	MAPT KI	PRO	M	0	-3
	PRO_H	812	None	left	dscp	dscp	MAPT KI	PRO	M	0.0274741	-1.56092
	ADTau_B	75	None	left	DT	DT	MAPT KI	ADTau	F	0.287126	-0.541913
	ADTau_E	75	None	left	DT	DT	MAPT KI	ADTau	M	0	-3
	ADTau_G	75	None	left	DT	DT	MAPT KI	ADTau	M	0.101827	-0.992096
	ADTau_H	75	None	left	DT	DT	MAPT KI	ADTau	F	0.202639	-0.693255
	PHOS_A	75	None	left	DT	DT	MAPT KI	PHOS	F	0	-3
	PHOS_B	75	None	left	DT	DT	MAPT KI	PHOS	M	0	-3
	PHOS_C	75	None	left	DT	DT	MAPT KI	PHOS	M	0	-3
	PHOS_D	75	None	left	DT	DT	MAPT KI	PHOS	F	0	-3
	PHOS_E	75	None	left	DT	DT	MAPT KI	PHOS	F	0	-3
	PHOS_F	75	None	left	DT	DT	MAPT KI	PHOS	M	0	-3
	PHOS_G	75	None	left	DT	DT	MAPT KI	PHOS	M	0	-3
	PHOS_H	75	None	left	DT	DT	MAPT KI	PHOS	F	0	-3
	PRO_B	75	None	left	DT	DT	MAPT KI	PRO	F	0	-3
	PRO_C	75	None	left	DT	DT	MAPT KI	PRO	M	0.00322399	-2.49026
	PRO_D	75	None	left	DT	DT	MAPT KI	PRO	F	0	-3
	PRO_E	75	None	left	DT	DT	MAPT KI	PRO	F	0.00925319	-2.03324
	PRO_F	75	None	left	DT	DT	MAPT KI	PRO	F	0	-3
	PRO_G	75	None	left	DT	DT	MAPT KI	PRO	M	0	-3
	ADTau_A	1060	None	left	dtd	dtd	MAPT KI	ADTau	M	0.539594	-0.267924
	ADTau_B	1060	None	left	dtd	dtd	MAPT KI	ADTau	F	0.11951	-0.922559
	ADTau_C	1060	None	left	dtd	dtd	MAPT KI	ADTau	M	0.538947	-0.268446
	ADTau_D	1060	None	left	dtd	dtd	MAPT KI	ADTau	F	0.111262	-0.953616
	ADTau_E	1060	None	left	dtd	dtd	MAPT KI	ADTau	M	0.340666	-0.467659
	ADTau_F	1060	None	left	dtd	dtd	MAPT KI	ADTau	F	0.0372245	-1.42905
	ADTau_G	1060	None	left	dtd	dtd	MAPT KI	ADTau	M	0.120885	-0.917593
	ADTau_H	1060	None	left	dtd	dtd	MAPT KI	ADTau	F	0.0745677	-1.12739
	PHOS_A	1060	None	left	dtd	dtd	MAPT KI	PHOS	F	0	-3
	PHOS_B	1060	None	left	dtd	dtd	MAPT KI	PHOS	M	0	-3
	PHOS_C	1060	None	left	dtd	dtd	MAPT KI	PHOS	M	0	-3
	PHOS_D	1060	None	left	dtd	dtd	MAPT KI	PHOS	F	0	-3
	PHOS_E	1060	None	left	dtd	dtd	MAPT KI	PHOS	F	0	-3
	PHOS_F	1060	None	left	dtd	dtd	MAPT KI	PHOS	M	0	-3
	PHOS_G	1060	None	left	dtd	dtd	MAPT KI	PHOS	M	0	-3
	PHOS_H	1060	None	left	dtd	dtd	MAPT KI	PHOS	F	0	-3
	PRO_B	1060	None	left	dtd	dtd	MAPT KI	PRO	F	0	-3
	PRO_D	1060	None	left	dtd	dtd	MAPT KI	PRO	F	0	-3
	PRO_E	1060	None	left	dtd	dtd	MAPT KI	PRO	F	0	-3
	PRO_F	1060	None	left	dtd	dtd	MAPT KI	PRO	F	0	-3
	ADTau_A	579	None	left	ec	ec	MAPT KI	ADTau	M	0.860885	-0.0650498
	ADTau_B	579	None	left	ec	ec	MAPT KI	ADTau	F	1.39796	0.145497
	ADTau_C	579	None	left	ec	ec	MAPT KI	ADTau	M	0.617961	-0.209032
	ADTau_D	579	None	left	ec	ec	MAPT KI	ADTau	F	0.462929	-0.334476
	ADTau_E	579	None	left	ec	ec	MAPT KI	ADTau	M	0.588391	-0.230327
	ADTau_F	579	None	left	ec	ec	MAPT KI	ADTau	F	1.18019	0.0719546
	ADTau_G	579	None	left	ec	ec	MAPT KI	ADTau	M	0.683025	-0.165557
	ADTau_H	579	None	left	ec	ec	MAPT KI	ADTau	F	0.897812	-0.0468096
	PHOS_A	579	None	left	ec	ec	MAPT KI	PHOS	F	0.00657031	-2.18175
	PHOS_B	579	None	left	ec	ec	MAPT KI	PHOS	M	0.0134795	-1.87
	PHOS_C	579	None	left	ec	ec	MAPT KI	PHOS	M	0.0117983	-1.92781
	PHOS_D	579	None	left	ec	ec	MAPT KI	PHOS	F	0.00149338	-2.82293
	PHOS_E	579	None	left	ec	ec	MAPT KI	PHOS	F	0	-3
	PHOS_F	579	None	left	ec	ec	MAPT KI	PHOS	M	0.0100626	-1.99686
	PHOS_G	579	None	left	ec	ec	MAPT KI	PHOS	M	0.0361366	-1.44193
	PHOS_H	579	None	left	ec	ec	MAPT KI	PHOS	F	0.0525965	-1.27896
	PRO_A	579	None	left	ec	ec	MAPT KI	PRO	M	0.0193838	-1.71234
	PRO_B	579	None	left	ec	ec	MAPT KI	PRO	F	0.00332879	-2.47641
	PRO_C	579	None	left	ec	ec	MAPT KI	PRO	M	0.00669515	-2.17359
	PRO_D	579	None	left	ec	ec	MAPT KI	PRO	F	0.000539293	-3
	PRO_E	579	None	left	ec	ec	MAPT KI	PRO	F	0.0221812	-1.65382
	PRO_F	579	None	left	ec	ec	MAPT KI	PRO	F	0.00216103	-2.66333
	PRO_G	579	None	left	ec	ec	MAPT KI	PRO	M	0.00593107	-2.22614
	PRO_H	579	None	left	ec	ec	MAPT KI	PRO	M	0.0184679	-1.73335
	ADTau_A	836	None	left	ECT	ECT1	MAPT KI	ADTau	M	0.51965	-0.284281
	ADTau_B	836	None	left	ECT	ECT1	MAPT KI	ADTau	F	0.85644	-0.0672979
	ADTau_C	836	None	left	ECT	ECT1	MAPT KI	ADTau	M	0.261024	-0.583303
	ADTau_D	836	None	left	ECT	ECT1	MAPT KI	ADTau	F	0.881181	-0.0549298
	ADTau_E	836	None	left	ECT	ECT1	MAPT KI	ADTau	M	1.06061	0.0255614
	ADTau_F	836	None	left	ECT	ECT1	MAPT KI	ADTau	F	4.64879	0.667341
	ADTau_G	836	None	left	ECT	ECT1	MAPT KI	ADTau	M	0.325583	-0.487325
	ADTau_H	836	None	left	ECT	ECT1	MAPT KI	ADTau	F	1.83871	0.264515
	PHOS_A	836	None	left	ECT	ECT1	MAPT KI	PHOS	F	0.00982942	-2.00703
	PHOS_B	836	None	left	ECT	ECT1	MAPT KI	PHOS	M	0.00811097	-2.09039
	PHOS_C	836	None	left	ECT	ECT1	MAPT KI	PHOS	M	0.0221317	-1.65479
	PHOS_D	836	None	left	ECT	ECT1	MAPT KI	PHOS	F	0.00592672	-2.22645
	PHOS_E	836	None	left	ECT	ECT1	MAPT KI	PHOS	F	0	-3
	PHOS_F	836	None	left	ECT	ECT1	MAPT KI	PHOS	M	0.00549712	-2.25908
	PHOS_G	836	None	left	ECT	ECT1	MAPT KI	PHOS	M	0	-3
	PHOS_H	836	None	left	ECT	ECT1	MAPT KI	PHOS	F	0.00753184	-2.12252
	PRO_A	836	None	left	ECT	ECT1	MAPT KI	PRO	M	0.189341	-0.722733
	PRO_B	836	None	left	ECT	ECT1	MAPT KI	PRO	F	0.130598	-0.88403
	PRO_C	836	None	left	ECT	ECT1	MAPT KI	PRO	M	0.153141	-0.814881
	PRO_D	836	None	left	ECT	ECT1	MAPT KI	PRO	F	0.0229653	-1.63874
	PRO_E	836	None	left	ECT	ECT1	MAPT KI	PRO	F	0.396023	-0.402268
	PRO_F	836	None	left	ECT	ECT1	MAPT KI	PRO	F	0.017962	-1.7454
	PRO_G	836	None	left	ECT	ECT1	MAPT KI	PRO	M	0.0104719	-1.97956
	PRO_H	836	None	left	ECT	ECT1	MAPT KI	PRO	M	0.269753	-0.569018
	ADTau_A	427	None	left	ECT	ECT2/3	MAPT KI	ADTau	M	1.17757	0.0709917
	ADTau_B	427	None	left	ECT	ECT2/3	MAPT KI	ADTau	F	1.7975	0.254671
	ADTau_C	427	None	left	ECT	ECT2/3	MAPT KI	ADTau	M	0.624205	-0.204666
	ADTau_D	427	None	left	ECT	ECT2/3	MAPT KI	ADTau	F	1.62443	0.210704
	ADTau_E	427	None	left	ECT	ECT2/3	MAPT KI	ADTau	M	0.908614	-0.041616
	ADTau_F	427	None	left	ECT	ECT2/3	MAPT KI	ADTau	F	1.14989	0.0606593
	ADTau_G	427	None	left	ECT	ECT2/3	MAPT KI	ADTau	M	0.63634	-0.196304
	ADTau_H	427	None	left	ECT	ECT2/3	MAPT KI	ADTau	F	1.30031	0.11405
	PHOS_A	427	None	left	ECT	ECT2/3	MAPT KI	PHOS	F	0.00309337	-2.50817
	PHOS_B	427	None	left	ECT	ECT2/3	MAPT KI	PHOS	M	0.0179176	-1.74648
	PHOS_C	427	None	left	ECT	ECT2/3	MAPT KI	PHOS	M	0.0511806	-1.29081
	PHOS_D	427	None	left	ECT	ECT2/3	MAPT KI	PHOS	F	0.0010651	-2.96855
	PHOS_E	427	None	left	ECT	ECT2/3	MAPT KI	PHOS	F	0	-3
	PHOS_F	427	None	left	ECT	ECT2/3	MAPT KI	PHOS	M	0.00028826	-3
	PHOS_G	427	None	left	ECT	ECT2/3	MAPT KI	PHOS	M	0.051847	-1.28519
	PHOS_H	427	None	left	ECT	ECT2/3	MAPT KI	PHOS	F	0.0766371	-1.1155
	PRO_A	427	None	left	ECT	ECT2/3	MAPT KI	PRO	M	0.00164281	-2.78178
	PRO_B	427	None	left	ECT	ECT2/3	MAPT KI	PRO	F	0.132541	-0.877618
	PRO_C	427	None	left	ECT	ECT2/3	MAPT KI	PRO	M	0.171474	-0.765777
	PRO_D	427	None	left	ECT	ECT2/3	MAPT KI	PRO	F	0.0327218	-1.48503
	PRO_E	427	None	left	ECT	ECT2/3	MAPT KI	PRO	F	0.484071	-0.315082
	PRO_F	427	None	left	ECT	ECT2/3	MAPT KI	PRO	F	0.0268225	-1.57134
	PRO_G	427	None	left	ECT	ECT2/3	MAPT KI	PRO	M	0.0113931	-1.94298
	PRO_H	427	None	left	ECT	ECT2/3	MAPT KI	PRO	M	0.307296	-0.512429
	ADTau_A	988	None	left	ECT	ECT5	MAPT KI	ADTau	M	0.397244	-0.400932
	ADTau_B	988	None	left	ECT	ECT5	MAPT KI	ADTau	F	0.479918	-0.318824
	ADTau_C	988	None	left	ECT	ECT5	MAPT KI	ADTau	M	1.23559	0.0918762
	ADTau_D	988	None	left	ECT	ECT5	MAPT KI	ADTau	F	0.681048	-0.166816
	ADTau_E	988	None	left	ECT	ECT5	MAPT KI	ADTau	M	0.268855	-0.570466
	ADTau_F	988	None	left	ECT	ECT5	MAPT KI	ADTau	F	0.896744	-0.0473269
	ADTau_G	988	None	left	ECT	ECT5	MAPT KI	ADTau	M	0.290862	-0.536298
	ADTau_H	988	None	left	ECT	ECT5	MAPT KI	ADTau	F	0.309363	-0.509518
	PHOS_A	988	None	left	ECT	ECT5	MAPT KI	PHOS	F	0.00113791	-2.94009
	PHOS_B	988	None	left	ECT	ECT5	MAPT KI	PHOS	M	0.00142486	-2.84319
	PHOS_C	988	None	left	ECT	ECT5	MAPT KI	PHOS	M	0.00762677	-2.11709
	PHOS_D	988	None	left	ECT	ECT5	MAPT KI	PHOS	F	0.00424919	-2.37067
	PHOS_E	988	None	left	ECT	ECT5	MAPT KI	PHOS	F	0	-3
	PHOS_F	988	None	left	ECT	ECT5	MAPT KI	PHOS	M	0	-3
	PHOS_G	988	None	left	ECT	ECT5	MAPT KI	PHOS	M	0.0103944	-1.98278
	PHOS_H	988	None	left	ECT	ECT5	MAPT KI	PHOS	F	0.00342757	-2.46375
	PRO_A	988	None	left	ECT	ECT5	MAPT KI	PRO	M	0.00177824	-2.74757
	PRO_B	988	None	left	ECT	ECT5	MAPT KI	PRO	F	0.00600716	-2.22061
	PRO_C	988	None	left	ECT	ECT5	MAPT KI	PRO	M	0.00289751	-2.53648
	PRO_D	988	None	left	ECT	ECT5	MAPT KI	PRO	F	0.0118093	-1.92741
	PRO_E	988	None	left	ECT	ECT5	MAPT KI	PRO	F	0.0514885	-1.28821
	PRO_F	988	None	left	ECT	ECT5	MAPT KI	PRO	F	0.0101286	-1.99402
	PRO_G	988	None	left	ECT	ECT5	MAPT KI	PRO	M	0	-3
	PRO_H	988	None	left	ECT	ECT5	MAPT KI	PRO	M	0.00811631	-2.09011
	ADTau_A	977	None	left	ECT	ECT6a	MAPT KI	ADTau	M	0.908473	-0.0416832
	ADTau_B	977	None	left	ECT	ECT6a	MAPT KI	ADTau	F	0.635476	-0.196894
	ADTau_C	977	None	left	ECT	ECT6a	MAPT KI	ADTau	M	0.496235	-0.304304
	ADTau_D	977	None	left	ECT	ECT6a	MAPT KI	ADTau	F	0.260728	-0.583795
	ADTau_E	977	None	left	ECT	ECT6a	MAPT KI	ADTau	M	0.531469	-0.274514
	ADTau_F	977	None	left	ECT	ECT6a	MAPT KI	ADTau	F	0.441136	-0.355418
	ADTau_G	977	None	left	ECT	ECT6a	MAPT KI	ADTau	M	1.32273	0.121475
	ADTau_H	977	None	left	ECT	ECT6a	MAPT KI	ADTau	F	0.484902	-0.314337
	PHOS_A	977	None	left	ECT	ECT6a	MAPT KI	PHOS	F	0.00580192	-2.23568
	PHOS_B	977	None	left	ECT	ECT6a	MAPT KI	PHOS	M	0	-3
	PHOS_C	977	None	left	ECT	ECT6a	MAPT KI	PHOS	M	0.0387158	-1.412
	PHOS_D	977	None	left	ECT	ECT6a	MAPT KI	PHOS	F	0.0215297	-1.66676
	PHOS_E	977	None	left	ECT	ECT6a	MAPT KI	PHOS	F	0	-3
	PHOS_F	977	None	left	ECT	ECT6a	MAPT KI	PHOS	M	0.00265553	-2.57422
	PHOS_G	977	None	left	ECT	ECT6a	MAPT KI	PHOS	M	0.0196129	-1.70724
	PHOS_H	977	None	left	ECT	ECT6a	MAPT KI	PHOS	F	0.059685	-1.22406
	PRO_A	977	None	left	ECT	ECT6a	MAPT KI	PRO	M	0.00915397	-2.03792
	PRO_B	977	None	left	ECT	ECT6a	MAPT KI	PRO	F	0.00400009	-2.39685
	PRO_C	977	None	left	ECT	ECT6a	MAPT KI	PRO	M	0.00289966	-2.53616
	PRO_D	977	None	left	ECT	ECT6a	MAPT KI	PRO	F	0.00260342	-2.58279
	PRO_E	977	None	left	ECT	ECT6a	MAPT KI	PRO	F	0.0238358	-1.62259
	PRO_F	977	None	left	ECT	ECT6a	MAPT KI	PRO	F	0.00787294	-2.10331
	PRO_G	977	None	left	ECT	ECT6a	MAPT KI	PRO	M	0.0217679	-1.66198
	PRO_H	977	None	left	ECT	ECT6a	MAPT KI	PRO	M	0.015641	-1.80546
	ADTau_A	1045	None	left	ECT	ECT6b	MAPT KI	ADTau	M	0.833166	-0.0792634
	ADTau_B	1045	None	left	ECT	ECT6b	MAPT KI	ADTau	F	0.587536	-0.230958
	ADTau_C	1045	None	left	ECT	ECT6b	MAPT KI	ADTau	M	1.00726	0.00314763
	ADTau_D	1045	None	left	ECT	ECT6b	MAPT KI	ADTau	F	1.07792	0.0325903
	ADTau_E	1045	None	left	ECT	ECT6b	MAPT KI	ADTau	M	0.806597	-0.0933378
	ADTau_F	1045	None	left	ECT	ECT6b	MAPT KI	ADTau	F	0.368725	-0.433286
	ADTau_G	1045	None	left	ECT	ECT6b	MAPT KI	ADTau	M	1.31691	0.119559
	ADTau_H	1045	None	left	ECT	ECT6b	MAPT KI	ADTau	F	0.615962	-0.210439
	PHOS_A	1045	None	left	ECT	ECT6b	MAPT KI	PHOS	F	0.00213266	-2.66905
	PHOS_B	1045	None	left	ECT	ECT6b	MAPT KI	PHOS	M	0.0285023	-1.54497
	PHOS_C	1045	None	left	ECT	ECT6b	MAPT KI	PHOS	M	0.0264508	-1.5774
	PHOS_D	1045	None	left	ECT	ECT6b	MAPT KI	PHOS	F	0	-3
	PHOS_E	1045	None	left	ECT	ECT6b	MAPT KI	PHOS	F	0	-3
	PHOS_F	1045	None	left	ECT	ECT6b	MAPT KI	PHOS	M	0.0780604	-1.10751
	PHOS_G	1045	None	left	ECT	ECT6b	MAPT KI	PHOS	M	0.00209593	-2.67656
	PHOS_H	1045	None	left	ECT	ECT6b	MAPT KI	PHOS	F	0.110065	-0.958311
	PRO_A	1045	None	left	ECT	ECT6b	MAPT KI	PRO	M	0.0177808	-1.74981
	PRO_B	1045	None	left	ECT	ECT6b	MAPT KI	PRO	F	0.00372734	-2.42744
	PRO_C	1045	None	left	ECT	ECT6b	MAPT KI	PRO	M	0	-3
	PRO_D	1045	None	left	ECT	ECT6b	MAPT KI	PRO	F	0.0719498	-1.14291
	PRO_E	1045	None	left	ECT	ECT6b	MAPT KI	PRO	F	0.0572064	-1.24248
	PRO_F	1045	None	left	ECT	ECT6b	MAPT KI	PRO	F	0	-3
	PRO_G	1045	None	left	ECT	ECT6b	MAPT KI	PRO	M	0	-3
	PRO_H	1045	None	left	ECT	ECT6b	MAPT KI	PRO	M	0.0436561	-1.35986
	ADTau_A	1121	None	left	ENTl	ENTl1	MAPT KI	ADTau	M	3.92758	0.594127
	ADTau_B	1121	None	left	ENTl	ENTl1	MAPT KI	ADTau	F	2.92222	0.465714
	ADTau_C	1121	None	left	ENTl	ENTl1	MAPT KI	ADTau	M	1.07568	0.0316873
	ADTau_D	1121	None	left	ENTl	ENTl1	MAPT KI	ADTau	F	3.25468	0.512509
	ADTau_E	1121	None	left	ENTl	ENTl1	MAPT KI	ADTau	M	1.85164	0.267559
	ADTau_F	1121	None	left	ENTl	ENTl1	MAPT KI	ADTau	F	3.90372	0.591479
	ADTau_G	1121	None	left	ENTl	ENTl1	MAPT KI	ADTau	M	1.91861	0.282988
	ADTau_H	1121	None	left	ENTl	ENTl1	MAPT KI	ADTau	F	2.46424	0.391685
	PHOS_A	1121	None	left	ENTl	ENTl1	MAPT KI	PHOS	F	0	-3
	PHOS_B	1121	None	left	ENTl	ENTl1	MAPT KI	PHOS	M	0.00136169	-2.86275
	PHOS_C	1121	None	left	ENTl	ENTl1	MAPT KI	PHOS	M	0.0229272	-1.63946
	PHOS_D	1121	None	left	ENTl	ENTl1	MAPT KI	PHOS	F	0.00368925	-2.43189
	PHOS_E	1121	None	left	ENTl	ENTl1	MAPT KI	PHOS	F	0	-3
	PHOS_F	1121	None	left	ENTl	ENTl1	MAPT KI	PHOS	M	0.00336866	-2.47126
	PHOS_G	1121	None	left	ENTl	ENTl1	MAPT KI	PHOS	M	0.000751071	-3
	PHOS_H	1121	None	left	ENTl	ENTl1	MAPT KI	PHOS	F	0.0117513	-1.92954
	PRO_A	1121	None	left	ENTl	ENTl1	MAPT KI	PRO	M	0.00698446	-2.15525
	PRO_B	1121	None	left	ENTl	ENTl1	MAPT KI	PRO	F	0.0912652	-1.03965
	PRO_C	1121	None	left	ENTl	ENTl1	MAPT KI	PRO	M	0.0191722	-1.7171
	PRO_D	1121	None	left	ENTl	ENTl1	MAPT KI	PRO	F	0.020305	-1.69218
	PRO_E	1121	None	left	ENTl	ENTl1	MAPT KI	PRO	F	0.0311198	-1.50682
	PRO_F	1121	None	left	ENTl	ENTl1	MAPT KI	PRO	F	0.0114307	-1.94155
	PRO_G	1121	None	left	ENTl	ENTl1	MAPT KI	PRO	M	0.00649677	-2.18663
	PRO_H	1121	None	left	ENTl	ENTl1	MAPT KI	PRO	M	0.0574614	-1.24055
	ADTau_A	20	None	left	ENTl	ENTl2	MAPT KI	ADTau	M	2.12131	0.326607
	ADTau_B	20	None	left	ENTl	ENTl2	MAPT KI	ADTau	F	3.40452	0.532057
	ADTau_C	20	None	left	ENTl	ENTl2	MAPT KI	ADTau	M	1.86078	0.269696
	ADTau_D	20	None	left	ENTl	ENTl2	MAPT KI	ADTau	F	2.66113	0.425067
	ADTau_E	20	None	left	ENTl	ENTl2	MAPT KI	ADTau	M	1.50277	0.176897
	ADTau_F	20	None	left	ENTl	ENTl2	MAPT KI	ADTau	F	2.33635	0.368539
	ADTau_G	20	None	left	ENTl	ENTl2	MAPT KI	ADTau	M	1.89	0.276464
	ADTau_H	20	None	left	ENTl	ENTl2	MAPT KI	ADTau	F	1.62908	0.211946
	PHOS_A	20	None	left	ENTl	ENTl2	MAPT KI	PHOS	F	0.000103647	-3
	PHOS_B	20	None	left	ENTl	ENTl2	MAPT KI	PHOS	M	0.00183793	-2.73332
	PHOS_C	20	None	left	ENTl	ENTl2	MAPT KI	PHOS	M	0.0103929	-1.98285
	PHOS_D	20	None	left	ENTl	ENTl2	MAPT KI	PHOS	F	0.000702062	-3
	PHOS_E	20	None	left	ENTl	ENTl2	MAPT KI	PHOS	F	0	-3
	PHOS_F	20	None	left	ENTl	ENTl2	MAPT KI	PHOS	M	0.0039449	-2.40286
	PHOS_G	20	None	left	ENTl	ENTl2	MAPT KI	PHOS	M	0.00242919	-2.61275
	PHOS_H	20	None	left	ENTl	ENTl2	MAPT KI	PHOS	F	0.00562998	-2.24872
	PRO_A	20	None	left	ENTl	ENTl2	MAPT KI	PRO	M	0.00340672	-2.46639
	PRO_B	20	None	left	ENTl	ENTl2	MAPT KI	PRO	F	0.0145025	-1.83826
	PRO_C	20	None	left	ENTl	ENTl2	MAPT KI	PRO	M	0.0155526	-1.80792
	PRO_D	20	None	left	ENTl	ENTl2	MAPT KI	PRO	F	0.00889139	-2.05054
	PRO_E	20	None	left	ENTl	ENTl2	MAPT KI	PRO	F	0.0535973	-1.27078
	PRO_F	20	None	left	ENTl	ENTl2	MAPT KI	PRO	F	0.00616951	-2.20905
	PRO_G	20	None	left	ENTl	ENTl2	MAPT KI	PRO	M	0.0458597	-1.33847
	PRO_H	20	None	left	ENTl	ENTl2	MAPT KI	PRO	M	0.0330319	-1.48094
	ADTau_A	52	None	left	ENTl	ENTl3	MAPT KI	ADTau	M	3.76242	0.575469
	ADTau_B	52	None	left	ENTl	ENTl3	MAPT KI	ADTau	F	2.64399	0.422261
	ADTau_C	52	None	left	ENTl	ENTl3	MAPT KI	ADTau	M	1.78825	0.252432
	ADTau_D	52	None	left	ENTl	ENTl3	MAPT KI	ADTau	F	2.23222	0.348738
	ADTau_E	52	None	left	ENTl	ENTl3	MAPT KI	ADTau	M	1.01098	0.0047469
	ADTau_F	52	None	left	ENTl	ENTl3	MAPT KI	ADTau	F	2.70515	0.432193
	ADTau_G	52	None	left	ENTl	ENTl3	MAPT KI	ADTau	M	1.296	0.112609
	ADTau_H	52	None	left	ENTl	ENTl3	MAPT KI	ADTau	F	0.731486	-0.135788
	PHOS_A	52	None	left	ENTl	ENTl3	MAPT KI	PHOS	F	0.000269178	-3
	PHOS_B	52	None	left	ENTl	ENTl3	MAPT KI	PHOS	M	0.00246581	-2.60628
	PHOS_C	52	None	left	ENTl	ENTl3	MAPT KI	PHOS	M	0.0282705	-1.54851
	PHOS_D	52	None	left	ENTl	ENTl3	MAPT KI	PHOS	F	0.039158	-1.40707
	PHOS_E	52	None	left	ENTl	ENTl3	MAPT KI	PHOS	F	0	-3
	PHOS_F	52	None	left	ENTl	ENTl3	MAPT KI	PHOS	M	0.0183881	-1.73523
	PHOS_G	52	None	left	ENTl	ENTl3	MAPT KI	PHOS	M	0.00364956	-2.43657
	PHOS_H	52	None	left	ENTl	ENTl3	MAPT KI	PHOS	F	0.00138233	-2.85626
	PRO_A	52	None	left	ENTl	ENTl3	MAPT KI	PRO	M	0.00434212	-2.3613
	PRO_B	52	None	left	ENTl	ENTl3	MAPT KI	PRO	F	0.0193587	-1.7129
	PRO_C	52	None	left	ENTl	ENTl3	MAPT KI	PRO	M	0.0035693	-2.4462
	PRO_D	52	None	left	ENTl	ENTl3	MAPT KI	PRO	F	0.00308079	-2.50993
	PRO_E	52	None	left	ENTl	ENTl3	MAPT KI	PRO	F	0.0240268	-1.61912
	PRO_F	52	None	left	ENTl	ENTl3	MAPT KI	PRO	F	0.00331084	-2.47875
	PRO_G	52	None	left	ENTl	ENTl3	MAPT KI	PRO	M	0.0828453	-1.08168
	PRO_H	52	None	left	ENTl	ENTl3	MAPT KI	PRO	M	0.00953241	-2.02034
	ADTau_A	139	None	left	ENTl	ENTl5	MAPT KI	ADTau	M	0.866729	-0.0621117
	ADTau_B	139	None	left	ENTl	ENTl5	MAPT KI	ADTau	F	1.75161	0.24344
	ADTau_C	139	None	left	ENTl	ENTl5	MAPT KI	ADTau	M	0.558536	-0.252941
	ADTau_D	139	None	left	ENTl	ENTl5	MAPT KI	ADTau	F	1.13742	0.055923
	ADTau_E	139	None	left	ENTl	ENTl5	MAPT KI	ADTau	M	0.486306	-0.313081
	ADTau_F	139	None	left	ENTl	ENTl5	MAPT KI	ADTau	F	2.75524	0.440161
	ADTau_G	139	None	left	ENTl	ENTl5	MAPT KI	ADTau	M	0.527489	-0.277778
	ADTau_H	139	None	left	ENTl	ENTl5	MAPT KI	ADTau	F	0.464869	-0.33266
	PHOS_A	139	None	left	ENTl	ENTl5	MAPT KI	PHOS	F	0.00160904	-2.79074
	PHOS_B	139	None	left	ENTl	ENTl5	MAPT KI	PHOS	M	0.000981022	-3
	PHOS_C	139	None	left	ENTl	ENTl5	MAPT KI	PHOS	M	0.00761231	-2.11791
	PHOS_D	139	None	left	ENTl	ENTl5	MAPT KI	PHOS	F	0	-3
	PHOS_E	139	None	left	ENTl	ENTl5	MAPT KI	PHOS	F	0	-3
	PHOS_F	139	None	left	ENTl	ENTl5	MAPT KI	PHOS	M	0.00128137	-2.88895
	PHOS_G	139	None	left	ENTl	ENTl5	MAPT KI	PHOS	M	0.00350584	-2.45397
	PHOS_H	139	None	left	ENTl	ENTl5	MAPT KI	PHOS	F	0.00317013	-2.49756
	PRO_A	139	None	left	ENTl	ENTl5	MAPT KI	PRO	M	0.00398592	-2.39838
	PRO_B	139	None	left	ENTl	ENTl5	MAPT KI	PRO	F	0.00473677	-2.3236
	PRO_C	139	None	left	ENTl	ENTl5	MAPT KI	PRO	M	0.00893554	-2.04839
	PRO_D	139	None	left	ENTl	ENTl5	MAPT KI	PRO	F	0.00137376	-2.85894
	PRO_E	139	None	left	ENTl	ENTl5	MAPT KI	PRO	F	0.0149594	-1.8248
	PRO_F	139	None	left	ENTl	ENTl5	MAPT KI	PRO	F	0.0152561	-1.81627
	PRO_G	139	None	left	ENTl	ENTl5	MAPT KI	PRO	M	0.0193237	-1.71369
	PRO_H	139	None	left	ENTl	ENTl5	MAPT KI	PRO	M	0.00731575	-2.13515
	ADTau_A	28	None	left	ENTl	ENTl6a	MAPT KI	ADTau	M	1.00781	0.0033826
	ADTau_B	28	None	left	ENTl	ENTl6a	MAPT KI	ADTau	F	0.942474	-0.0257261
	ADTau_C	28	None	left	ENTl	ENTl6a	MAPT KI	ADTau	M	0.69987	-0.154976
	ADTau_D	28	None	left	ENTl	ENTl6a	MAPT KI	ADTau	F	0.892763	-0.0492588
	ADTau_E	28	None	left	ENTl	ENTl6a	MAPT KI	ADTau	M	0.750649	-0.124557
	ADTau_F	28	None	left	ENTl	ENTl6a	MAPT KI	ADTau	F	0.785388	-0.10491
	ADTau_G	28	None	left	ENTl	ENTl6a	MAPT KI	ADTau	M	2.14601	0.331633
	ADTau_H	28	None	left	ENTl	ENTl6a	MAPT KI	ADTau	F	0.7653	-0.116163
	PHOS_A	28	None	left	ENTl	ENTl6a	MAPT KI	PHOS	F	0	-3
	PHOS_B	28	None	left	ENTl	ENTl6a	MAPT KI	PHOS	M	0.000254426	-3
	PHOS_C	28	None	left	ENTl	ENTl6a	MAPT KI	PHOS	M	0.0018596	-2.72825
	PHOS_D	28	None	left	ENTl	ENTl6a	MAPT KI	PHOS	F	0.000876969	-3
	PHOS_E	28	None	left	ENTl	ENTl6a	MAPT KI	PHOS	F	0	-3
	PHOS_F	28	None	left	ENTl	ENTl6a	MAPT KI	PHOS	M	9.19384e-05	-3
	PHOS_G	28	None	left	ENTl	ENTl6a	MAPT KI	PHOS	M	0.00123322	-2.90545
	PHOS_H	28	None	left	ENTl	ENTl6a	MAPT KI	PHOS	F	0.00333786	-2.47523
	PRO_A	28	None	left	ENTl	ENTl6a	MAPT KI	PRO	M	0.00152321	-2.8144
	PRO_B	28	None	left	ENTl	ENTl6a	MAPT KI	PRO	F	0.0107154	-1.96959
	PRO_C	28	None	left	ENTl	ENTl6a	MAPT KI	PRO	M	0.00445784	-2.3499
	PRO_D	28	None	left	ENTl	ENTl6a	MAPT KI	PRO	F	0.001555	-2.80549
	PRO_E	28	None	left	ENTl	ENTl6a	MAPT KI	PRO	F	0.00639493	-2.19349
	PRO_F	28	None	left	ENTl	ENTl6a	MAPT KI	PRO	F	0.00262321	-2.57951
	PRO_G	28	None	left	ENTl	ENTl6a	MAPT KI	PRO	M	0.00553837	-2.25583
	PRO_H	28	None	left	ENTl	ENTl6a	MAPT KI	PRO	M	0.0183187	-1.73687
	ADTau_A	526	None	left	ENTm	ENTm1	MAPT KI	ADTau	M	1.11412	0.0469358
	ADTau_B	526	None	left	ENTm	ENTm1	MAPT KI	ADTau	F	16.8495	1.22659
	ADTau_C	526	None	left	ENTm	ENTm1	MAPT KI	ADTau	M	0.982838	-0.00751374
	ADTau_D	526	None	left	ENTm	ENTm1	MAPT KI	ADTau	F	1.11744	0.048227
	ADTau_E	526	None	left	ENTm	ENTm1	MAPT KI	ADTau	M	2.5055	0.398897
	ADTau_F	526	None	left	ENTm	ENTm1	MAPT KI	ADTau	F	1.0585	0.024694
	ADTau_G	526	None	left	ENTm	ENTm1	MAPT KI	ADTau	M	0.884871	-0.0531151
	ADTau_H	526	None	left	ENTm	ENTm1	MAPT KI	ADTau	F	0.731945	-0.135516
	PHOS_A	526	None	left	ENTm	ENTm1	MAPT KI	PHOS	F	0	-3
	PHOS_B	526	None	left	ENTm	ENTm1	MAPT KI	PHOS	M	0	-3
	PHOS_C	526	None	left	ENTm	ENTm1	MAPT KI	PHOS	M	0	-3
	PHOS_D	526	None	left	ENTm	ENTm1	MAPT KI	PHOS	F	0	-3
	PHOS_E	526	None	left	ENTm	ENTm1	MAPT KI	PHOS	F	0	-3
	PHOS_F	526	None	left	ENTm	ENTm1	MAPT KI	PHOS	M	0	-3
	PHOS_G	526	None	left	ENTm	ENTm1	MAPT KI	PHOS	M	0	-3
	PHOS_H	526	None	left	ENTm	ENTm1	MAPT KI	PHOS	F	0	-3
	PRO_A	526	None	left	ENTm	ENTm1	MAPT KI	PRO	M	0.016328	-1.7868
	PRO_B	526	None	left	ENTm	ENTm1	MAPT KI	PRO	F	0.0197587	-1.70402
	PRO_C	526	None	left	ENTm	ENTm1	MAPT KI	PRO	M	0.00805441	-2.09343
	PRO_D	526	None	left	ENTm	ENTm1	MAPT KI	PRO	F	0.0170586	-1.7678
	PRO_E	526	None	left	ENTm	ENTm1	MAPT KI	PRO	F	0.0409627	-1.38751
	PRO_F	526	None	left	ENTm	ENTm1	MAPT KI	PRO	F	0.00202611	-2.6912
	PRO_G	526	None	left	ENTm	ENTm1	MAPT KI	PRO	M	0.0013514	-2.86602
	PRO_H	526	None	left	ENTm	ENTm1	MAPT KI	PRO	M	0.0438053	-1.35837
	ADTau_A	543	None	left	ENTm	ENTm2	MAPT KI	ADTau	M	0.794183	-0.100074
	ADTau_B	543	None	left	ENTm	ENTm2	MAPT KI	ADTau	F	13.6597	1.13544
	ADTau_C	543	None	left	ENTm	ENTm2	MAPT KI	ADTau	M	0.630011	-0.200645
	ADTau_D	543	None	left	ENTm	ENTm2	MAPT KI	ADTau	F	1.54968	0.190245
	ADTau_E	543	None	left	ENTm	ENTm2	MAPT KI	ADTau	M	1.12077	0.0495201
	ADTau_F	543	None	left	ENTm	ENTm2	MAPT KI	ADTau	F	1.91967	0.283228
	ADTau_G	543	None	left	ENTm	ENTm2	MAPT KI	ADTau	M	0.811075	-0.0909336
	ADTau_H	543	None	left	ENTm	ENTm2	MAPT KI	ADTau	F	1.51428	0.180208
	PHOS_A	543	None	left	ENTm	ENTm2	MAPT KI	PHOS	F	0	-3
	PHOS_B	543	None	left	ENTm	ENTm2	MAPT KI	PHOS	M	0	-3
	PHOS_C	543	None	left	ENTm	ENTm2	MAPT KI	PHOS	M	0	-3
	PHOS_D	543	None	left	ENTm	ENTm2	MAPT KI	PHOS	F	0	-3
	PHOS_E	543	None	left	ENTm	ENTm2	MAPT KI	PHOS	F	0	-3
	PHOS_F	543	None	left	ENTm	ENTm2	MAPT KI	PHOS	M	0	-3
	PHOS_G	543	None	left	ENTm	ENTm2	MAPT KI	PHOS	M	0	-3
	PHOS_H	543	None	left	ENTm	ENTm2	MAPT KI	PHOS	F	0	-3
	PRO_A	543	None	left	ENTm	ENTm2	MAPT KI	PRO	M	0.00413189	-2.3828
	PRO_B	543	None	left	ENTm	ENTm2	MAPT KI	PRO	F	0.00622359	-2.20526
	PRO_C	543	None	left	ENTm	ENTm2	MAPT KI	PRO	M	0.0193272	-1.71361
	PRO_D	543	None	left	ENTm	ENTm2	MAPT KI	PRO	F	0.00176856	-2.74993
	PRO_E	543	None	left	ENTm	ENTm2	MAPT KI	PRO	F	0.0271831	-1.56554
	PRO_F	543	None	left	ENTm	ENTm2	MAPT KI	PRO	F	0.00231217	-2.63411
	PRO_G	543	None	left	ENTm	ENTm2	MAPT KI	PRO	M	0.00196792	-2.70379
	PRO_H	543	None	left	ENTm	ENTm2	MAPT KI	PRO	M	0.0440954	-1.35551
	ADTau_A	664	None	left	ENTm	ENTm3	MAPT KI	ADTau	M	2.00162	0.301384
	ADTau_B	664	None	left	ENTm	ENTm3	MAPT KI	ADTau	F	17.2179	1.23598
	ADTau_C	664	None	left	ENTm	ENTm3	MAPT KI	ADTau	M	1.0913	0.0379499
	ADTau_D	664	None	left	ENTm	ENTm3	MAPT KI	ADTau	F	1.59283	0.202172
	ADTau_E	664	None	left	ENTm	ENTm3	MAPT KI	ADTau	M	1.27302	0.104839
	ADTau_F	664	None	left	ENTm	ENTm3	MAPT KI	ADTau	F	7.48386	0.874126
	ADTau_G	664	None	left	ENTm	ENTm3	MAPT KI	ADTau	M	0.926954	-0.0329369
	ADTau_H	664	None	left	ENTm	ENTm3	MAPT KI	ADTau	F	0.736902	-0.132584
	PHOS_A	664	None	left	ENTm	ENTm3	MAPT KI	PHOS	F	0	-3
	PHOS_B	664	None	left	ENTm	ENTm3	MAPT KI	PHOS	M	0	-3
	PHOS_C	664	None	left	ENTm	ENTm3	MAPT KI	PHOS	M	0	-3
	PHOS_D	664	None	left	ENTm	ENTm3	MAPT KI	PHOS	F	0	-3
	PHOS_E	664	None	left	ENTm	ENTm3	MAPT KI	PHOS	F	0	-3
	PHOS_F	664	None	left	ENTm	ENTm3	MAPT KI	PHOS	M	0	-3
	PHOS_G	664	None	left	ENTm	ENTm3	MAPT KI	PHOS	M	0	-3
	PHOS_H	664	None	left	ENTm	ENTm3	MAPT KI	PHOS	F	0	-3
	PRO_A	664	None	left	ENTm	ENTm3	MAPT KI	PRO	M	0.00248789	-2.60243
	PRO_B	664	None	left	ENTm	ENTm3	MAPT KI	PRO	F	0	-3
	PRO_C	664	None	left	ENTm	ENTm3	MAPT KI	PRO	M	0.00205745	-2.68456
	PRO_D	664	None	left	ENTm	ENTm3	MAPT KI	PRO	F	0.00162232	-2.7872
	PRO_E	664	None	left	ENTm	ENTm3	MAPT KI	PRO	F	0.02461	-1.60871
	PRO_F	664	None	left	ENTm	ENTm3	MAPT KI	PRO	F	0	-3
	PRO_G	664	None	left	ENTm	ENTm3	MAPT KI	PRO	M	0.00227186	-2.64171
	PRO_H	664	None	left	ENTm	ENTm3	MAPT KI	PRO	M	0.00541707	-2.26543
	ADTau_A	727	None	left	ENTm	ENTm5	MAPT KI	ADTau	M	1.8688	0.271564
	ADTau_B	727	None	left	ENTm	ENTm5	MAPT KI	ADTau	F	10.4391	1.01866
	ADTau_C	727	None	left	ENTm	ENTm5	MAPT KI	ADTau	M	2.10971	0.324225
	ADTau_D	727	None	left	ENTm	ENTm5	MAPT KI	ADTau	F	2.19296	0.341034
	ADTau_E	727	None	left	ENTm	ENTm5	MAPT KI	ADTau	M	1.90845	0.280683
	ADTau_F	727	None	left	ENTm	ENTm5	MAPT KI	ADTau	F	3.9802	0.599906
	ADTau_G	727	None	left	ENTm	ENTm5	MAPT KI	ADTau	M	1.77252	0.248593
	ADTau_H	727	None	left	ENTm	ENTm5	MAPT KI	ADTau	F	0.438082	-0.358435
	PHOS_A	727	None	left	ENTm	ENTm5	MAPT KI	PHOS	F	0	-3
	PHOS_B	727	None	left	ENTm	ENTm5	MAPT KI	PHOS	M	0	-3
	PHOS_C	727	None	left	ENTm	ENTm5	MAPT KI	PHOS	M	0	-3
	PHOS_D	727	None	left	ENTm	ENTm5	MAPT KI	PHOS	F	0	-3
	PHOS_E	727	None	left	ENTm	ENTm5	MAPT KI	PHOS	F	0	-3
	PHOS_F	727	None	left	ENTm	ENTm5	MAPT KI	PHOS	M	0	-3
	PHOS_G	727	None	left	ENTm	ENTm5	MAPT KI	PHOS	M	0	-3
	PHOS_H	727	None	left	ENTm	ENTm5	MAPT KI	PHOS	F	0	-3
	PRO_A	727	None	left	ENTm	ENTm5	MAPT KI	PRO	M	0.00582886	-2.23367
	PRO_B	727	None	left	ENTm	ENTm5	MAPT KI	PRO	F	0.00864548	-2.06271
	PRO_C	727	None	left	ENTm	ENTm5	MAPT KI	PRO	M	0.00277407	-2.55532
	PRO_D	727	None	left	ENTm	ENTm5	MAPT KI	PRO	F	0.000807067	-3
	PRO_E	727	None	left	ENTm	ENTm5	MAPT KI	PRO	F	0.0190979	-1.71879
	PRO_F	727	None	left	ENTm	ENTm5	MAPT KI	PRO	F	0.00623115	-2.20474
	PRO_G	727	None	left	ENTm	ENTm5	MAPT KI	PRO	M	0.0234628	-1.62944
	PRO_H	727	None	left	ENTm	ENTm5	MAPT KI	PRO	M	0.00620826	-2.20633
	ADTau_A	743	None	left	ENTm	ENTm6	MAPT KI	ADTau	M	1.71217	0.23355
	ADTau_B	743	None	left	ENTm	ENTm6	MAPT KI	ADTau	F	1.01569	0.00676625
	ADTau_C	743	None	left	ENTm	ENTm6	MAPT KI	ADTau	M	1.96928	0.294309
	ADTau_D	743	None	left	ENTm	ENTm6	MAPT KI	ADTau	F	2.25353	0.352865
	ADTau_E	743	None	left	ENTm	ENTm6	MAPT KI	ADTau	M	1.59292	0.202196
	ADTau_F	743	None	left	ENTm	ENTm6	MAPT KI	ADTau	F	3.22734	0.508846
	ADTau_G	743	None	left	ENTm	ENTm6	MAPT KI	ADTau	M	2.01205	0.30364
	ADTau_H	743	None	left	ENTm	ENTm6	MAPT KI	ADTau	F	1.00945	0.00409054
	PHOS_A	743	None	left	ENTm	ENTm6	MAPT KI	PHOS	F	0	-3
	PHOS_B	743	None	left	ENTm	ENTm6	MAPT KI	PHOS	M	0	-3
	PHOS_C	743	None	left	ENTm	ENTm6	MAPT KI	PHOS	M	0	-3
	PHOS_D	743	None	left	ENTm	ENTm6	MAPT KI	PHOS	F	0	-3
	PHOS_E	743	None	left	ENTm	ENTm6	MAPT KI	PHOS	F	0	-3
	PHOS_F	743	None	left	ENTm	ENTm6	MAPT KI	PHOS	M	0	-3
	PHOS_G	743	None	left	ENTm	ENTm6	MAPT KI	PHOS	M	0	-3
	PHOS_H	743	None	left	ENTm	ENTm6	MAPT KI	PHOS	F	0	-3
	PRO_A	743	None	left	ENTm	ENTm6	MAPT KI	PRO	M	0.000905538	-3
	PRO_B	743	None	left	ENTm	ENTm6	MAPT KI	PRO	F	0.0033152	-2.47818
	PRO_C	743	None	left	ENTm	ENTm6	MAPT KI	PRO	M	0.00418112	-2.37767
	PRO_D	743	None	left	ENTm	ENTm6	MAPT KI	PRO	F	0.00106353	-2.96919
	PRO_E	743	None	left	ENTm	ENTm6	MAPT KI	PRO	F	0.00173607	-2.75794
	PRO_F	743	None	left	ENTm	ENTm6	MAPT KI	PRO	F	0.00204334	-2.68754
	PRO_G	743	None	left	ENTm	ENTm6	MAPT KI	PRO	M	0.00267631	-2.57084
	PRO_H	743	None	left	ENTm	ENTm6	MAPT KI	PRO	M	0.040083	-1.39693
	ADTau_A	952	None	left	EP	EPd	MAPT KI	ADTau	M	0.232217	-0.634087
	ADTau_B	952	None	left	EP	EPd	MAPT KI	ADTau	F	0.182867	-0.737841
	ADTau_C	952	None	left	EP	EPd	MAPT KI	ADTau	M	0.203406	-0.691616
	ADTau_D	952	None	left	EP	EPd	MAPT KI	ADTau	F	0.0454966	-1.34193
	ADTau_E	952	None	left	EP	EPd	MAPT KI	ADTau	M	0.115032	-0.939142
	ADTau_F	952	None	left	EP	EPd	MAPT KI	ADTau	F	0.215668	-0.666193
	ADTau_G	952	None	left	EP	EPd	MAPT KI	ADTau	M	0.466597	-0.331048
	ADTau_H	952	None	left	EP	EPd	MAPT KI	ADTau	F	0.230654	-0.63702
	PHOS_A	952	None	left	EP	EPd	MAPT KI	PHOS	F	0.0157684	-1.80194
	PHOS_B	952	None	left	EP	EPd	MAPT KI	PHOS	M	0.0154868	-1.80976
	PHOS_C	952	None	left	EP	EPd	MAPT KI	PHOS	M	0.0276506	-1.55814
	PHOS_D	952	None	left	EP	EPd	MAPT KI	PHOS	F	0.000842055	-3
	PHOS_F	952	None	left	EP	EPd	MAPT KI	PHOS	M	0.0116305	-1.93403
	PHOS_G	952	None	left	EP	EPd	MAPT KI	PHOS	M	0.242985	-0.614404
	PHOS_H	952	None	left	EP	EPd	MAPT KI	PHOS	F	0.0850692	-1.07018
	PRO_A	952	None	left	EP	EPd	MAPT KI	PRO	M	0.00662351	-2.17826
	PRO_B	952	None	left	EP	EPd	MAPT KI	PRO	F	0	-3
	PRO_C	952	None	left	EP	EPd	MAPT KI	PRO	M	0.00808705	-2.09167
	PRO_D	952	None	left	EP	EPd	MAPT KI	PRO	F	0	-3
	PRO_E	952	None	left	EP	EPd	MAPT KI	PRO	F	0.00547886	-2.26052
	PRO_F	952	None	left	EP	EPd	MAPT KI	PRO	F	0.0304158	-1.51676
	PRO_G	952	None	left	EP	EPd	MAPT KI	PRO	M	0	-3
	PRO_H	952	None	left	EP	EPd	MAPT KI	PRO	M	0.0103144	-1.98613
	ADTau_A	966	None	left	EP	EPv	MAPT KI	ADTau	M	0.101339	-0.994181
	ADTau_B	966	None	left	EP	EPv	MAPT KI	ADTau	F	0.239531	-0.620619
	ADTau_C	966	None	left	EP	EPv	MAPT KI	ADTau	M	0.10391	-0.983301
	ADTau_D	966	None	left	EP	EPv	MAPT KI	ADTau	F	0.535671	-0.271094
	ADTau_E	966	None	left	EP	EPv	MAPT KI	ADTau	M	0.281126	-0.551083
	ADTau_F	966	None	left	EP	EPv	MAPT KI	ADTau	F	0.475494	-0.322846
	ADTau_G	966	None	left	EP	EPv	MAPT KI	ADTau	M	0.236952	-0.625321
	ADTau_H	966	None	left	EP	EPv	MAPT KI	ADTau	F	0.309421	-0.509436
	PHOS_A	966	None	left	EP	EPv	MAPT KI	PHOS	F	0	-3
	PHOS_B	966	None	left	EP	EPv	MAPT KI	PHOS	M	0.0185695	-1.73097
	PHOS_C	966	None	left	EP	EPv	MAPT KI	PHOS	M	0.00258418	-2.586
	PHOS_D	966	None	left	EP	EPv	MAPT KI	PHOS	F	0	-3
	PHOS_E	966	None	left	EP	EPv	MAPT KI	PHOS	F	0	-3
	PHOS_F	966	None	left	EP	EPv	MAPT KI	PHOS	M	0.02827	-1.54852
	PHOS_G	966	None	left	EP	EPv	MAPT KI	PHOS	M	0.00183554	-2.73388
	PHOS_H	966	None	left	EP	EPv	MAPT KI	PHOS	F	0.0104762	-1.97938
	PRO_A	966	None	left	EP	EPv	MAPT KI	PRO	M	0.00324837	-2.487
	PRO_B	966	None	left	EP	EPv	MAPT KI	PRO	F	0.0217228	-1.66288
	PRO_C	966	None	left	EP	EPv	MAPT KI	PRO	M	0.00657373	-2.18153
	PRO_D	966	None	left	EP	EPv	MAPT KI	PRO	F	0.000569157	-3
	PRO_E	966	None	left	EP	EPv	MAPT KI	PRO	F	0.120517	-0.918915
	PRO_F	966	None	left	EP	EPv	MAPT KI	PRO	F	0.00907002	-2.04191
	PRO_G	966	None	left	EP	EPv	MAPT KI	PRO	M	0.023597	-1.62696
	PRO_H	966	None	left	EP	EPv	MAPT KI	PRO	M	0.0104501	-1.98046
	PHOS_C	560581551	None	left	Eth	Eth	MAPT KI	PHOS	M	0.00326458	-2.48484
	PRO_F	560581551	None	left	Eth	Eth	MAPT KI	PRO	F	0	-3
	ADTau_A	975	None	left	EW	EW	MAPT KI	ADTau	M	0.132925	-0.87636
	ADTau_B	975	None	left	EW	EW	MAPT KI	ADTau	F	0.0938613	-1.02747
	ADTau_C	975	None	left	EW	EW	MAPT KI	ADTau	M	0.13421	-0.872183
	ADTau_D	975	None	left	EW	EW	MAPT KI	ADTau	F	0.0214348	-1.66868
	ADTau_E	975	None	left	EW	EW	MAPT KI	ADTau	M	0.104415	-0.981197
	ADTau_F	975	None	left	EW	EW	MAPT KI	ADTau	F	0.0162002	-1.79021
	ADTau_G	975	None	left	EW	EW	MAPT KI	ADTau	M	0.0815587	-1.08848
	ADTau_H	975	None	left	EW	EW	MAPT KI	ADTau	F	0.0409496	-1.38764
	PHOS_A	975	None	left	EW	EW	MAPT KI	PHOS	F	0	-3
	PHOS_B	975	None	left	EW	EW	MAPT KI	PHOS	M	0	-3
	PHOS_C	975	None	left	EW	EW	MAPT KI	PHOS	M	0	-3
	PHOS_D	975	None	left	EW	EW	MAPT KI	PHOS	F	0	-3
	PHOS_E	975	None	left	EW	EW	MAPT KI	PHOS	F	0	-3
	PHOS_F	975	None	left	EW	EW	MAPT KI	PHOS	M	0	-3
	PHOS_G	975	None	left	EW	EW	MAPT KI	PHOS	M	0	-3
	PHOS_H	975	None	left	EW	EW	MAPT KI	PHOS	F	0	-3
	PRO_A	975	None	left	EW	EW	MAPT KI	PRO	M	0	-3
	PRO_B	975	None	left	EW	EW	MAPT KI	PRO	F	0	-3
	PRO_C	975	None	left	EW	EW	MAPT KI	PRO	M	0	-3
	PRO_D	975	None	left	EW	EW	MAPT KI	PRO	F	0	-3
	PRO_E	975	None	left	EW	EW	MAPT KI	PRO	F	0.00455385	-2.34067
	PRO_F	975	None	left	EW	EW	MAPT KI	PRO	F	0	-3
	PRO_G	975	None	left	EW	EW	MAPT KI	PRO	M	0	-3
	PRO_H	975	None	left	EW	EW	MAPT KI	PRO	M	0.009833	-2.00687
	ADTau_B	804	None	left	FF	FF	MAPT KI	ADTau	F	0.02425	-1.61511
	ADTau_C	804	None	left	FF	FF	MAPT KI	ADTau	M	0.0399158	-1.39875
	ADTau_D	804	None	left	FF	FF	MAPT KI	ADTau	F	0.00727857	-2.13736
	ADTau_E	804	None	left	FF	FF	MAPT KI	ADTau	M	0.0461845	-1.33541
	ADTau_F	804	None	left	FF	FF	MAPT KI	ADTau	F	0.0536668	-1.27021
	ADTau_H	804	None	left	FF	FF	MAPT KI	ADTau	F	0.0319354	-1.49559
	PHOS_B	804	None	left	FF	FF	MAPT KI	PHOS	M	0.0368311	-1.43367
	PHOS_C	804	None	left	FF	FF	MAPT KI	PHOS	M	0.0107959	-1.96634
	PHOS_F	804	None	left	FF	FF	MAPT KI	PHOS	M	0.00902954	-2.04385
	PRO_A	804	None	left	FF	FF	MAPT KI	PRO	M	0.00146875	-2.83011
	PRO_E	804	None	left	FF	FF	MAPT KI	PRO	F	0.00059462	-3
	PRO_F	804	None	left	FF	FF	MAPT KI	PRO	F	0.000589646	-3
	PRO_H	804	None	left	FF	FF	MAPT KI	PRO	M	0	-3
	ADTau_A	1009	None	left	fiber tracts	fiber tracts	MAPT KI	ADTau	M	0.105434	-0.976979
	ADTau_B	1009	None	left	fiber tracts	fiber tracts	MAPT KI	ADTau	F	0.0732714	-1.13501
	ADTau_C	1009	None	left	fiber tracts	fiber tracts	MAPT KI	ADTau	M	0.36764	-0.434566
	ADTau_D	1009	None	left	fiber tracts	fiber tracts	MAPT KI	ADTau	F	0.160249	-0.795177
	ADTau_E	1009	None	left	fiber tracts	fiber tracts	MAPT KI	ADTau	M	0.019701	-1.70529
	ADTau_F	1009	None	left	fiber tracts	fiber tracts	MAPT KI	ADTau	F	0.358162	-0.445908
	ADTau_G	1009	None	left	fiber tracts	fiber tracts	MAPT KI	ADTau	M	0.104018	-0.98285
	ADTau_H	1009	None	left	fiber tracts	fiber tracts	MAPT KI	ADTau	F	0.30686	-0.513046
	PHOS_A	1009	None	left	fiber tracts	fiber tracts	MAPT KI	PHOS	F	0.0202832	-1.69265
	PHOS_B	1009	None	left	fiber tracts	fiber tracts	MAPT KI	PHOS	M	0.0159674	-1.7965
	PHOS_C	1009	None	left	fiber tracts	fiber tracts	MAPT KI	PHOS	M	0.00223843	-2.64812
	PHOS_D	1009	None	left	fiber tracts	fiber tracts	MAPT KI	PHOS	F	0.0120327	-1.91927
	PHOS_E	1009	None	left	fiber tracts	fiber tracts	MAPT KI	PHOS	F	0	-3
	PHOS_F	1009	None	left	fiber tracts	fiber tracts	MAPT KI	PHOS	M	0.0282735	-1.54847
	PHOS_G	1009	None	left	fiber tracts	fiber tracts	MAPT KI	PHOS	M	0.0135786	-1.86683
	PHOS_H	1009	None	left	fiber tracts	fiber tracts	MAPT KI	PHOS	F	0.0138573	-1.85801
	PRO_A	1009	None	left	fiber tracts	fiber tracts	MAPT KI	PRO	M	0.0345413	-1.46154
	PRO_B	1009	None	left	fiber tracts	fiber tracts	MAPT KI	PRO	F	0.010288	-1.98725
	PRO_C	1009	None	left	fiber tracts	fiber tracts	MAPT KI	PRO	M	0.0351134	-1.4544
	PRO_D	1009	None	left	fiber tracts	fiber tracts	MAPT KI	PRO	F	0.00423347	-2.37228
	PRO_E	1009	None	left	fiber tracts	fiber tracts	MAPT KI	PRO	F	0.0140361	-1.85245
	PRO_F	1009	None	left	fiber tracts	fiber tracts	MAPT KI	PRO	F	0.0311824	-1.50595
	PRO_G	1009	None	left	fiber tracts	fiber tracts	MAPT KI	PRO	M	0.0961879	-1.01683
	PRO_H	1009	None	left	fiber tracts	fiber tracts	MAPT KI	PRO	M	0.0618244	-1.20877
	PHOS_A	1049	None	left	FL	FL	MAPT KI	PHOS	F	0	-3
	ADTau_A	595	None	left	fr	fr	MAPT KI	ADTau	M	0.252583	-0.597579
	ADTau_B	595	None	left	fr	fr	MAPT KI	ADTau	F	0.21927	-0.659001
	ADTau_C	595	None	left	fr	fr	MAPT KI	ADTau	M	0.0903301	-1.04412
	ADTau_D	595	None	left	fr	fr	MAPT KI	ADTau	F	0.503293	-0.29817
	ADTau_E	595	None	left	fr	fr	MAPT KI	ADTau	M	0.0525096	-1.27968
	ADTau_F	595	None	left	fr	fr	MAPT KI	ADTau	F	0.141158	-0.850263
	ADTau_G	595	None	left	fr	fr	MAPT KI	ADTau	M	1.28158	0.107749
	ADTau_H	595	None	left	fr	fr	MAPT KI	ADTau	F	0.0413337	-1.38359
	PHOS_A	595	None	left	fr	fr	MAPT KI	PHOS	F	0.00498969	-2.30106
	PHOS_B	595	None	left	fr	fr	MAPT KI	PHOS	M	0.0091025	-2.04036
	PHOS_C	595	None	left	fr	fr	MAPT KI	PHOS	M	0.0128191	-1.8918
	PHOS_D	595	None	left	fr	fr	MAPT KI	PHOS	F	0.00949225	-2.02217
	PHOS_F	595	None	left	fr	fr	MAPT KI	PHOS	M	0	-3
	PHOS_G	595	None	left	fr	fr	MAPT KI	PHOS	M	0.0328532	-1.48329
	PHOS_H	595	None	left	fr	fr	MAPT KI	PHOS	F	0.0499205	-1.30163
	PRO_A	595	None	left	fr	fr	MAPT KI	PRO	M	0.00288034	-2.53905
	PRO_B	595	None	left	fr	fr	MAPT KI	PRO	F	0.0394985	-1.40331
	PRO_C	595	None	left	fr	fr	MAPT KI	PRO	M	0	-3
	PRO_D	595	None	left	fr	fr	MAPT KI	PRO	F	0.0171691	-1.765
	PRO_E	595	None	left	fr	fr	MAPT KI	PRO	F	0	-3
	PRO_F	595	None	left	fr	fr	MAPT KI	PRO	F	0.00422567	-2.37308
	PRO_H	595	None	left	fr	fr	MAPT KI	PRO	M	0	-3
	ADTau_A	589508447	None	left	HATA	HATA	MAPT KI	ADTau	M	0.466894	-0.330773
	ADTau_B	589508447	None	left	HATA	HATA	MAPT KI	ADTau	F	1.85779	0.268999
	ADTau_C	589508447	None	left	HATA	HATA	MAPT KI	ADTau	M	0.456841	-0.340226
	ADTau_D	589508447	None	left	HATA	HATA	MAPT KI	ADTau	F	0.268099	-0.571688
	ADTau_E	589508447	None	left	HATA	HATA	MAPT KI	ADTau	M	0.37449	-0.426548
	ADTau_F	589508447	None	left	HATA	HATA	MAPT KI	ADTau	F	0.228163	-0.641736
	ADTau_G	589508447	None	left	HATA	HATA	MAPT KI	ADTau	M	1.48204	0.170864
	ADTau_H	589508447	None	left	HATA	HATA	MAPT KI	ADTau	F	0.315596	-0.500855
	PHOS_A	589508447	None	left	HATA	HATA	MAPT KI	PHOS	F	0.00218703	-2.65816
	PHOS_B	589508447	None	left	HATA	HATA	MAPT KI	PHOS	M	0	-3
	PHOS_C	589508447	None	left	HATA	HATA	MAPT KI	PHOS	M	0	-3
	PHOS_D	589508447	None	left	HATA	HATA	MAPT KI	PHOS	F	0	-3
	PHOS_E	589508447	None	left	HATA	HATA	MAPT KI	PHOS	F	0	-3
	PHOS_F	589508447	None	left	HATA	HATA	MAPT KI	PHOS	M	0	-3
	PHOS_G	589508447	None	left	HATA	HATA	MAPT KI	PHOS	M	0	-3
	PHOS_H	589508447	None	left	HATA	HATA	MAPT KI	PHOS	F	0.00151451	-2.81687
	PRO_A	589508447	None	left	HATA	HATA	MAPT KI	PRO	M	0.000751477	-3
	PRO_B	589508447	None	left	HATA	HATA	MAPT KI	PRO	F	0.000372304	-3
	PRO_C	589508447	None	left	HATA	HATA	MAPT KI	PRO	M	0.00050144	-3
	PRO_D	589508447	None	left	HATA	HATA	MAPT KI	PRO	F	0.00410915	-2.38519
	PRO_E	589508447	None	left	HATA	HATA	MAPT KI	PRO	F	0.0159185	-1.79783
	PRO_F	589508447	None	left	HATA	HATA	MAPT KI	PRO	F	0.00285408	-2.54301
	PRO_G	589508447	None	left	HATA	HATA	MAPT KI	PRO	M	0.0441462	-1.35501
	PRO_H	589508447	None	left	HATA	HATA	MAPT KI	PRO	M	0.00476454	-2.32107
	ADTau_A	1089	None	left	HPF	HPF	MAPT KI	ADTau	M	1.81879	0.259785
	ADTau_B	1089	None	left	HPF	HPF	MAPT KI	ADTau	F	0.79987	-0.0969749
	ADTau_C	1089	None	left	HPF	HPF	MAPT KI	ADTau	M	0.743947	-0.128452
	ADTau_D	1089	None	left	HPF	HPF	MAPT KI	ADTau	F	2.04955	0.31166
	ADTau_E	1089	None	left	HPF	HPF	MAPT KI	ADTau	M	0.443121	-0.353468
	ADTau_F	1089	None	left	HPF	HPF	MAPT KI	ADTau	F	3.17984	0.502407
	ADTau_G	1089	None	left	HPF	HPF	MAPT KI	ADTau	M	3.21113	0.506659
	ADTau_H	1089	None	left	HPF	HPF	MAPT KI	ADTau	F	0.718832	-0.143367
	PHOS_A	1089	None	left	HPF	HPF	MAPT KI	PHOS	F	0	-3
	PHOS_B	1089	None	left	HPF	HPF	MAPT KI	PHOS	M	0.00162474	-2.78655
	PHOS_C	1089	None	left	HPF	HPF	MAPT KI	PHOS	M	0.00223014	-2.64972
	PHOS_D	1089	None	left	HPF	HPF	MAPT KI	PHOS	F	0.000187868	-3
	PHOS_E	1089	None	left	HPF	HPF	MAPT KI	PHOS	F	0	-3
	PHOS_F	1089	None	left	HPF	HPF	MAPT KI	PHOS	M	0.00332825	-2.47648
	PHOS_G	1089	None	left	HPF	HPF	MAPT KI	PHOS	M	0.00456636	-2.33948
	PHOS_H	1089	None	left	HPF	HPF	MAPT KI	PHOS	F	0.007266	-2.13811
	PRO_A	1089	None	left	HPF	HPF	MAPT KI	PRO	M	0.0064232	-2.19157
	PRO_B	1089	None	left	HPF	HPF	MAPT KI	PRO	F	0.00179492	-2.74354
	PRO_C	1089	None	left	HPF	HPF	MAPT KI	PRO	M	0.00681963	-2.1656
	PRO_D	1089	None	left	HPF	HPF	MAPT KI	PRO	F	0.00248778	-2.60245
	PRO_E	1089	None	left	HPF	HPF	MAPT KI	PRO	F	0.00421693	-2.37397
	PRO_F	1089	None	left	HPF	HPF	MAPT KI	PRO	F	0.00509182	-2.29227
	PRO_G	1089	None	left	HPF	HPF	MAPT KI	PRO	M	0.00405836	-2.39058
	PRO_H	1089	None	left	HPF	HPF	MAPT KI	PRO	M	0.0217377	-1.66259
	ADTau_A	1097	None	left	HY	HY	MAPT KI	ADTau	M	0.159488	-0.797244
	ADTau_B	1097	None	left	HY	HY	MAPT KI	ADTau	F	0.58237	-0.234793
	ADTau_C	1097	None	left	HY	HY	MAPT KI	ADTau	M	0.363219	-0.43982
	ADTau_D	1097	None	left	HY	HY	MAPT KI	ADTau	F	0.313696	-0.503477
	ADTau_E	1097	None	left	HY	HY	MAPT KI	ADTau	M	0.671373	-0.17303
	ADTau_F	1097	None	left	HY	HY	MAPT KI	ADTau	F	0.87439	-0.0582896
	ADTau_G	1097	None	left	HY	HY	MAPT KI	ADTau	M	1.31649	0.11942
	ADTau_H	1097	None	left	HY	HY	MAPT KI	ADTau	F	0.109095	-0.962154
	PHOS_A	1097	None	left	HY	HY	MAPT KI	PHOS	F	0	-3
	PHOS_B	1097	None	left	HY	HY	MAPT KI	PHOS	M	0.292792	-0.533426
	PHOS_C	1097	None	left	HY	HY	MAPT KI	PHOS	M	0.0235176	-1.62842
	PHOS_D	1097	None	left	HY	HY	MAPT KI	PHOS	F	0.0151084	-1.82049
	PHOS_F	1097	None	left	HY	HY	MAPT KI	PHOS	M	0.00705107	-2.15113
	PHOS_G	1097	None	left	HY	HY	MAPT KI	PHOS	M	0.170202	-0.76901
	PHOS_H	1097	None	left	HY	HY	MAPT KI	PHOS	F	0.161348	-0.79221
	PRO_A	1097	None	left	HY	HY	MAPT KI	PRO	M	0.057167	-1.24278
	PRO_B	1097	None	left	HY	HY	MAPT KI	PRO	F	0.224877	-0.648035
	PRO_C	1097	None	left	HY	HY	MAPT KI	PRO	M	0.00319483	-2.49419
	PRO_D	1097	None	left	HY	HY	MAPT KI	PRO	F	0	-3
	PRO_E	1097	None	left	HY	HY	MAPT KI	PRO	F	0.115321	-0.938054
	PRO_F	1097	None	left	HY	HY	MAPT KI	PRO	F	0.00977877	-2.00927
	PRO_H	1097	None	left	HY	HY	MAPT KI	PRO	M	0.029528	-1.52962
	ADTau_B	811	None	left	IC	ICc	MAPT KI	ADTau	F	0	-3
	ADTau_F	811	None	left	IC	ICc	MAPT KI	ADTau	F	0.0370168	-1.43148
	PHOS_A	811	None	left	IC	ICc	MAPT KI	PHOS	F	0	-3
	PHOS_H	811	None	left	IC	ICc	MAPT KI	PHOS	F	0	-3
	PRO_D	811	None	left	IC	ICc	MAPT KI	PRO	F	0	-3
	PRO_E	811	None	left	IC	ICc	MAPT KI	PRO	F	0.0176979	-1.75183
	PRO_H	811	None	left	IC	ICc	MAPT KI	PRO	M	0.00199834	-2.69716
	ADTau_A	820	None	left	IC	ICd	MAPT KI	ADTau	M	0.082367	-1.08419
	ADTau_B	820	None	left	IC	ICd	MAPT KI	ADTau	F	0.0564055	-1.2486
	ADTau_F	820	None	left	IC	ICd	MAPT KI	ADTau	F	0.0378394	-1.42194
	ADTau_G	820	None	left	IC	ICd	MAPT KI	ADTau	M	0.0438968	-1.35747
	PHOS_A	820	None	left	IC	ICd	MAPT KI	PHOS	F	0	-3
	PHOS_D	820	None	left	IC	ICd	MAPT KI	PHOS	F	0	-3
	PHOS_H	820	None	left	IC	ICd	MAPT KI	PHOS	F	0	-3
	PRO_A	820	None	left	IC	ICd	MAPT KI	PRO	M	0	-3
	PRO_B	820	None	left	IC	ICd	MAPT KI	PRO	F	0	-3
	PRO_C	820	None	left	IC	ICd	MAPT KI	PRO	M	0.00129704	-2.88371
	PRO_D	820	None	left	IC	ICd	MAPT KI	PRO	F	0	-3
	PRO_E	820	None	left	IC	ICd	MAPT KI	PRO	F	0.0153854	-1.81261
	PRO_G	820	None	left	IC	ICd	MAPT KI	PRO	M	0	-3
	PRO_H	820	None	left	IC	ICd	MAPT KI	PRO	M	0.00222369	-2.65098
	ADTau_A	828	None	left	IC	ICe	MAPT KI	ADTau	M	0.124591	-0.904479
	ADTau_B	828	None	left	IC	ICe	MAPT KI	ADTau	F	0.103871	-0.983465
	ADTau_C	828	None	left	IC	ICe	MAPT KI	ADTau	M	0.112523	-0.948719
	ADTau_D	828	None	left	IC	ICe	MAPT KI	ADTau	F	0.0689385	-1.16148
	ADTau_E	828	None	left	IC	ICe	MAPT KI	ADTau	M	0.166765	-0.777868
	ADTau_F	828	None	left	IC	ICe	MAPT KI	ADTau	F	0.134678	-0.870671
	ADTau_G	828	None	left	IC	ICe	MAPT KI	ADTau	M	0.101761	-0.992376
	ADTau_H	828	None	left	IC	ICe	MAPT KI	ADTau	F	0.291479	-0.535377
	PHOS_A	828	None	left	IC	ICe	MAPT KI	PHOS	F	0	-3
	PHOS_B	828	None	left	IC	ICe	MAPT KI	PHOS	M	0	-3
	PHOS_C	828	None	left	IC	ICe	MAPT KI	PHOS	M	0	-3
	PHOS_D	828	None	left	IC	ICe	MAPT KI	PHOS	F	0	-3
	PHOS_E	828	None	left	IC	ICe	MAPT KI	PHOS	F	0	-3
	PHOS_F	828	None	left	IC	ICe	MAPT KI	PHOS	M	0	-3
	PHOS_G	828	None	left	IC	ICe	MAPT KI	PHOS	M	0	-3
	PHOS_H	828	None	left	IC	ICe	MAPT KI	PHOS	F	0	-3
	PRO_A	828	None	left	IC	ICe	MAPT KI	PRO	M	0.00122035	-2.90997
	PRO_B	828	None	left	IC	ICe	MAPT KI	PRO	F	0.00377344	-2.42211
	PRO_C	828	None	left	IC	ICe	MAPT KI	PRO	M	0.00721009	-2.14146
	PRO_D	828	None	left	IC	ICe	MAPT KI	PRO	F	0.00760761	-2.11818
	PRO_E	828	None	left	IC	ICe	MAPT KI	PRO	F	0.0126905	-1.89618
	PRO_F	828	None	left	IC	ICe	MAPT KI	PRO	F	0.00300785	-2.5203
	PRO_G	828	None	left	IC	ICe	MAPT KI	PRO	M	0.00449708	-2.3461
	PRO_H	828	None	left	IC	ICe	MAPT KI	PRO	M	0.00661908	-2.17855
	ADTau_A	12	None	left	IF	IF	MAPT KI	ADTau	M	0.383325	-0.416422
	ADTau_B	12	None	left	IF	IF	MAPT KI	ADTau	F	0.585384	-0.232552
	ADTau_C	12	None	left	IF	IF	MAPT KI	ADTau	M	0.493805	-0.306435
	ADTau_D	12	None	left	IF	IF	MAPT KI	ADTau	F	0.410188	-0.387006
	ADTau_E	12	None	left	IF	IF	MAPT KI	ADTau	M	1.32466	0.122107
	ADTau_F	12	None	left	IF	IF	MAPT KI	ADTau	F	0.279804	-0.553131
	ADTau_G	12	None	left	IF	IF	MAPT KI	ADTau	M	0.765044	-0.116308
	ADTau_H	12	None	left	IF	IF	MAPT KI	ADTau	F	2.21769	0.345902
	PHOS_A	12	None	left	IF	IF	MAPT KI	PHOS	F	0	-3
	PHOS_B	12	None	left	IF	IF	MAPT KI	PHOS	M	0	-3
	PHOS_C	12	None	left	IF	IF	MAPT KI	PHOS	M	0	-3
	PHOS_D	12	None	left	IF	IF	MAPT KI	PHOS	F	0.000462373	-3
	PHOS_E	12	None	left	IF	IF	MAPT KI	PHOS	F	0	-3
	PHOS_F	12	None	left	IF	IF	MAPT KI	PHOS	M	0	-3
	PHOS_G	12	None	left	IF	IF	MAPT KI	PHOS	M	0.037107	-1.43043
	PHOS_H	12	None	left	IF	IF	MAPT KI	PHOS	F	0.0142139	-1.84698
	PRO_A	12	None	left	IF	IF	MAPT KI	PRO	M	0	-3
	PRO_B	12	None	left	IF	IF	MAPT KI	PRO	F	0.00261464	-2.58093
	PRO_C	12	None	left	IF	IF	MAPT KI	PRO	M	0.0151747	-1.81859
	PRO_D	12	None	left	IF	IF	MAPT KI	PRO	F	0.00989318	-2.00423
	PRO_E	12	None	left	IF	IF	MAPT KI	PRO	F	0.0231091	-1.63603
	PRO_F	12	None	left	IF	IF	MAPT KI	PRO	F	0.00153717	-2.81046
	PRO_G	12	None	left	IF	IF	MAPT KI	PRO	M	0.0106317	-1.97299
	PRO_H	12	None	left	IF	IF	MAPT KI	PRO	M	0.251706	-0.59909
	ADTau_B	27	None	left	IGL	IGL	MAPT KI	ADTau	F	0	-3
	ADTau_C	27	None	left	IGL	IGL	MAPT KI	ADTau	M	0.0195315	-1.70904
	ADTau_E	27	None	left	IGL	IGL	MAPT KI	ADTau	M	0.0672122	-1.17249
	ADTau_F	27	None	left	IGL	IGL	MAPT KI	ADTau	F	0.0160583	-1.79403
	ADTau_H	27	None	left	IGL	IGL	MAPT KI	ADTau	F	0	-3
	PHOS_A	27	None	left	IGL	IGL	MAPT KI	PHOS	F	0	-3
	PHOS_B	27	None	left	IGL	IGL	MAPT KI	PHOS	M	0	-3
	PHOS_C	27	None	left	IGL	IGL	MAPT KI	PHOS	M	0	-3
	PHOS_F	27	None	left	IGL	IGL	MAPT KI	PHOS	M	0	-3
	PRO_A	27	None	left	IGL	IGL	MAPT KI	PRO	M	0.00368928	-2.43188
	PRO_E	27	None	left	IGL	IGL	MAPT KI	PRO	F	0	-3
	PRO_F	27	None	left	IGL	IGL	MAPT KI	PRO	F	0.00319392	-2.49432
	ADTau_A	35	None	left	III	III	MAPT KI	ADTau	M	1.31228	0.11803
	ADTau_B	35	None	left	III	III	MAPT KI	ADTau	F	0	-3
	ADTau_C	35	None	left	III	III	MAPT KI	ADTau	M	0.344162	-0.463225
	ADTau_D	35	None	left	III	III	MAPT KI	ADTau	F	0.0802543	-1.09548
	ADTau_E	35	None	left	III	III	MAPT KI	ADTau	M	0.224992	-0.647814
	ADTau_F	35	None	left	III	III	MAPT KI	ADTau	F	0.146781	-0.833301
	ADTau_G	35	None	left	III	III	MAPT KI	ADTau	M	0.0772522	-1.11203
	ADTau_H	35	None	left	III	III	MAPT KI	ADTau	F	0.0364156	-1.43859
	PHOS_B	35	None	left	III	III	MAPT KI	PHOS	M	0	-3
	PHOS_C	35	None	left	III	III	MAPT KI	PHOS	M	0	-3
	PHOS_D	35	None	left	III	III	MAPT KI	PHOS	F	0	-3
	PHOS_E	35	None	left	III	III	MAPT KI	PHOS	F	0	-3
	PHOS_F	35	None	left	III	III	MAPT KI	PHOS	M	0	-3
	PHOS_G	35	None	left	III	III	MAPT KI	PHOS	M	0	-3
	PHOS_H	35	None	left	III	III	MAPT KI	PHOS	F	0	-3
	PRO_C	35	None	left	III	III	MAPT KI	PRO	M	0	-3
	ADTau_B	832	None	left	IIIn	IIIn	MAPT KI	ADTau	F	0.684989	-0.16431
	ADTau_E	832	None	left	IIIn	IIIn	MAPT KI	ADTau	M	0.244483	-0.611734
	ADTau_G	832	None	left	IIIn	IIIn	MAPT KI	ADTau	M	0.174638	-0.757836
	ADTau_H	832	None	left	IIIn	IIIn	MAPT KI	ADTau	F	0.0357598	-1.44648
	PHOS_A	832	None	left	IIIn	IIIn	MAPT KI	PHOS	F	0	-3
	PHOS_B	832	None	left	IIIn	IIIn	MAPT KI	PHOS	M	0	-3
	PHOS_D	832	None	left	IIIn	IIIn	MAPT KI	PHOS	F	0	-3
	PHOS_E	832	None	left	IIIn	IIIn	MAPT KI	PHOS	F	0	-3
	PHOS_F	832	None	left	IIIn	IIIn	MAPT KI	PHOS	M	0	-3
	PRO_B	832	None	left	IIIn	IIIn	MAPT KI	PRO	F	0	-3
	PRO_D	832	None	left	IIIn	IIIn	MAPT KI	PRO	F	0	-3
	PRO_F	832	None	left	IIIn	IIIn	MAPT KI	PRO	F	0	-3
	ADTau_A	67	None	left	INC	INC	MAPT KI	ADTau	M	0.0180201	-1.744
	ADTau_B	67	None	left	INC	INC	MAPT KI	ADTau	F	0.0572143	-1.24242
	ADTau_C	67	None	left	INC	INC	MAPT KI	ADTau	M	0.612584	-0.212827
	ADTau_D	67	None	left	INC	INC	MAPT KI	ADTau	F	0.00839168	-2.07563
	ADTau_F	67	None	left	INC	INC	MAPT KI	ADTau	F	0.157058	-0.803912
	ADTau_G	67	None	left	INC	INC	MAPT KI	ADTau	M	0.101805	-0.992187
	ADTau_H	67	None	left	INC	INC	MAPT KI	ADTau	F	0.0394413	-1.40394
	PHOS_A	67	None	left	INC	INC	MAPT KI	PHOS	F	0	-3
	PHOS_B	67	None	left	INC	INC	MAPT KI	PHOS	M	0	-3
	PHOS_C	67	None	left	INC	INC	MAPT KI	PHOS	M	0.00849736	-2.07021
	PHOS_D	67	None	left	INC	INC	MAPT KI	PHOS	F	0	-3
	PHOS_E	67	None	left	INC	INC	MAPT KI	PHOS	F	0	-3
	PHOS_F	67	None	left	INC	INC	MAPT KI	PHOS	M	0.00325797	-2.48572
	PHOS_G	67	None	left	INC	INC	MAPT KI	PHOS	M	0.00092564	-3
	PHOS_H	67	None	left	INC	INC	MAPT KI	PHOS	F	0.00429654	-2.36587
	PRO_A	67	None	left	INC	INC	MAPT KI	PRO	M	0.00121914	-2.9104
	PRO_B	67	None	left	INC	INC	MAPT KI	PRO	F	0	-3
	PRO_C	67	None	left	INC	INC	MAPT KI	PRO	M	0.00572759	-2.24127
	PRO_D	67	None	left	INC	INC	MAPT KI	PRO	F	0.00050264	-3
	PRO_E	67	None	left	INC	INC	MAPT KI	PRO	F	0.0161212	-1.79233
	PRO_F	67	None	left	INC	INC	MAPT KI	PRO	F	0.00674628	-2.17029
	PRO_G	67	None	left	INC	INC	MAPT KI	PRO	M	0.00694274	-2.15784
	PRO_H	67	None	left	INC	INC	MAPT KI	PRO	M	0.00343703	-2.46256
	ADTau_B	563807439	None	left	IntG	IntG	MAPT KI	ADTau	F	0	-3
	ADTau_C	563807439	None	left	IntG	IntG	MAPT KI	ADTau	M	0.0249338	-1.60304
	ADTau_D	563807439	None	left	IntG	IntG	MAPT KI	ADTau	F	0	-3
	ADTau_E	563807439	None	left	IntG	IntG	MAPT KI	ADTau	M	0.0265312	-1.57608
	ADTau_F	563807439	None	left	IntG	IntG	MAPT KI	ADTau	F	0.0226276	-1.64517
	ADTau_H	563807439	None	left	IntG	IntG	MAPT KI	ADTau	F	0.0615506	-1.2107
	PHOS_A	563807439	None	left	IntG	IntG	MAPT KI	PHOS	F	0	-3
	PHOS_B	563807439	None	left	IntG	IntG	MAPT KI	PHOS	M	0.0100826	-1.996
	PHOS_C	563807439	None	left	IntG	IntG	MAPT KI	PHOS	M	0	-3
	PHOS_F	563807439	None	left	IntG	IntG	MAPT KI	PHOS	M	0	-3
	PRO_A	563807439	None	left	IntG	IntG	MAPT KI	PRO	M	0.00215675	-2.66419
	PRO_E	563807439	None	left	IntG	IntG	MAPT KI	PRO	F	0	-3
	PRO_F	563807439	None	left	IntG	IntG	MAPT KI	PRO	F	0	-3
	ADTau_A	607344842	None	left	IPN	IPA	MAPT KI	ADTau	M	0.777479	-0.109306
	ADTau_B	607344842	None	left	IPN	IPA	MAPT KI	ADTau	F	1.61652	0.208583
	ADTau_C	607344842	None	left	IPN	IPA	MAPT KI	ADTau	M	0.640064	-0.19377
	ADTau_D	607344842	None	left	IPN	IPA	MAPT KI	ADTau	F	6.68631	0.825187
	ADTau_E	607344842	None	left	IPN	IPA	MAPT KI	ADTau	M	0.63296	-0.198617
	ADTau_F	607344842	None	left	IPN	IPA	MAPT KI	ADTau	F	0.43422	-0.36228
	ADTau_H	607344842	None	left	IPN	IPA	MAPT KI	ADTau	F	1.71582	0.234475
	PHOS_D	607344842	None	left	IPN	IPA	MAPT KI	PHOS	F	0	-3
	PHOS_F	607344842	None	left	IPN	IPA	MAPT KI	PHOS	M	0	-3
	ADTau_A	607344838	None	left	IPN	IPC	MAPT KI	ADTau	M	0.506564	-0.295357
	ADTau_B	607344838	None	left	IPN	IPC	MAPT KI	ADTau	F	0.510649	-0.291869
	ADTau_C	607344838	None	left	IPN	IPC	MAPT KI	ADTau	M	0.698337	-0.155929
	ADTau_D	607344838	None	left	IPN	IPC	MAPT KI	ADTau	F	0.993937	-0.00263666
	ADTau_E	607344838	None	left	IPN	IPC	MAPT KI	ADTau	M	0.514195	-0.288864
	ADTau_F	607344838	None	left	IPN	IPC	MAPT KI	ADTau	F	0.100666	-0.997073
	ADTau_G	607344838	None	left	IPN	IPC	MAPT KI	ADTau	M	0.444946	-0.351683
	ADTau_H	607344838	None	left	IPN	IPC	MAPT KI	ADTau	F	1.00445	0.00193278
	PHOS_A	607344838	None	left	IPN	IPC	MAPT KI	PHOS	F	0	-3
	PHOS_B	607344838	None	left	IPN	IPC	MAPT KI	PHOS	M	0	-3
	PHOS_C	607344838	None	left	IPN	IPC	MAPT KI	PHOS	M	0	-3
	PHOS_D	607344838	None	left	IPN	IPC	MAPT KI	PHOS	F	0	-3
	PHOS_E	607344838	None	left	IPN	IPC	MAPT KI	PHOS	F	0	-3
	PHOS_F	607344838	None	left	IPN	IPC	MAPT KI	PHOS	M	0	-3
	PHOS_G	607344838	None	left	IPN	IPC	MAPT KI	PHOS	M	0	-3
	PHOS_H	607344838	None	left	IPN	IPC	MAPT KI	PHOS	F	0	-3
	PRO_A	607344838	None	left	IPN	IPC	MAPT KI	PRO	M	0.00261892	-2.58022
	PRO_B	607344838	None	left	IPN	IPC	MAPT KI	PRO	F	0	-3
	PRO_D	607344838	None	left	IPN	IPC	MAPT KI	PRO	F	0	-3
	PRO_F	607344838	None	left	IPN	IPC	MAPT KI	PRO	F	0.00539626	-2.2671
	ADTau_A	607344858	None	left	IPN	IPDL	MAPT KI	ADTau	M	0.815346	-0.0886529
	ADTau_B	607344858	None	left	IPN	IPDL	MAPT KI	ADTau	F	1.12638	0.0516895
	ADTau_C	607344858	None	left	IPN	IPDL	MAPT KI	ADTau	M	1.25897	0.100017
	ADTau_D	607344858	None	left	IPN	IPDL	MAPT KI	ADTau	F	3.68754	0.566738
	ADTau_E	607344858	None	left	IPN	IPDL	MAPT KI	ADTau	M	2.48239	0.394872
	ADTau_F	607344858	None	left	IPN	IPDL	MAPT KI	ADTau	F	0.927846	-0.0325195
	ADTau_G	607344858	None	left	IPN	IPDL	MAPT KI	ADTau	M	0.263948	-0.578466
	ADTau_H	607344858	None	left	IPN	IPDL	MAPT KI	ADTau	F	0.821232	-0.0855288
	PHOS_A	607344858	None	left	IPN	IPDL	MAPT KI	PHOS	F	0	-3
	PHOS_B	607344858	None	left	IPN	IPDL	MAPT KI	PHOS	M	0	-3
	PHOS_C	607344858	None	left	IPN	IPDL	MAPT KI	PHOS	M	0	-3
	PHOS_D	607344858	None	left	IPN	IPDL	MAPT KI	PHOS	F	0	-3
	PHOS_E	607344858	None	left	IPN	IPDL	MAPT KI	PHOS	F	0	-3
	PHOS_F	607344858	None	left	IPN	IPDL	MAPT KI	PHOS	M	0	-3
	PHOS_G	607344858	None	left	IPN	IPDL	MAPT KI	PHOS	M	0	-3
	PHOS_H	607344858	None	left	IPN	IPDL	MAPT KI	PHOS	F	0	-3
	PRO_A	607344858	None	left	IPN	IPDL	MAPT KI	PRO	M	0	-3
	PRO_B	607344858	None	left	IPN	IPDL	MAPT KI	PRO	F	0.00299746	-2.5218
	PRO_C	607344858	None	left	IPN	IPDL	MAPT KI	PRO	M	0.0705067	-1.15171
	PRO_D	607344858	None	left	IPN	IPDL	MAPT KI	PRO	F	0.00192741	-2.71278
	PRO_E	607344858	None	left	IPN	IPDL	MAPT KI	PRO	F	0.0283571	-1.54718
	PRO_F	607344858	None	left	IPN	IPDL	MAPT KI	PRO	F	0	-3
	PRO_G	607344858	None	left	IPN	IPDL	MAPT KI	PRO	M	0.00339346	-2.46808
	PRO_H	607344858	None	left	IPN	IPDL	MAPT KI	PRO	M	0	-3
	ADTau_A	607344854	None	left	IPN	IPDM	MAPT KI	ADTau	M	1.37745	0.139078
	ADTau_B	607344854	None	left	IPN	IPDM	MAPT KI	ADTau	F	1.70915	0.232782
	ADTau_C	607344854	None	left	IPN	IPDM	MAPT KI	ADTau	M	0.550011	-0.259621
	ADTau_D	607344854	None	left	IPN	IPDM	MAPT KI	ADTau	F	3.08261	0.48892
	ADTau_E	607344854	None	left	IPN	IPDM	MAPT KI	ADTau	M	3.2932	0.51762
	ADTau_F	607344854	None	left	IPN	IPDM	MAPT KI	ADTau	F	0.205809	-0.686516
	ADTau_G	607344854	None	left	IPN	IPDM	MAPT KI	ADTau	M	0.211968	-0.673709
	ADTau_H	607344854	None	left	IPN	IPDM	MAPT KI	ADTau	F	1.047	0.0199514
	PHOS_A	607344854	None	left	IPN	IPDM	MAPT KI	PHOS	F	0	-3
	PHOS_B	607344854	None	left	IPN	IPDM	MAPT KI	PHOS	M	0	-3
	PHOS_C	607344854	None	left	IPN	IPDM	MAPT KI	PHOS	M	0	-3
	PHOS_D	607344854	None	left	IPN	IPDM	MAPT KI	PHOS	F	0	-3
	PHOS_E	607344854	None	left	IPN	IPDM	MAPT KI	PHOS	F	0	-3
	PHOS_F	607344854	None	left	IPN	IPDM	MAPT KI	PHOS	M	0	-3
	PHOS_H	607344854	None	left	IPN	IPDM	MAPT KI	PHOS	F	0	-3
	PRO_A	607344854	None	left	IPN	IPDM	MAPT KI	PRO	M	0	-3
	PRO_B	607344854	None	left	IPN	IPDM	MAPT KI	PRO	F	0	-3
	PRO_D	607344854	None	left	IPN	IPDM	MAPT KI	PRO	F	0	-3
	PRO_F	607344854	None	left	IPN	IPDM	MAPT KI	PRO	F	0	-3
	PRO_G	607344854	None	left	IPN	IPDM	MAPT KI	PRO	M	0	-3
	ADTau_A	607344850	None	left	IPN	IPI	MAPT KI	ADTau	M	0.495178	-0.30523
	ADTau_B	607344850	None	left	IPN	IPI	MAPT KI	ADTau	F	1.13334	0.0543642
	ADTau_C	607344850	None	left	IPN	IPI	MAPT KI	ADTau	M	0.94638	-0.0239298
	ADTau_D	607344850	None	left	IPN	IPI	MAPT KI	ADTau	F	2.23659	0.349588
	ADTau_E	607344850	None	left	IPN	IPI	MAPT KI	ADTau	M	2.0305	0.307605
	ADTau_F	607344850	None	left	IPN	IPI	MAPT KI	ADTau	F	0.0964781	-1.01553
	ADTau_G	607344850	None	left	IPN	IPI	MAPT KI	ADTau	M	0.396806	-0.401411
	ADTau_H	607344850	None	left	IPN	IPI	MAPT KI	ADTau	F	2.53457	0.403906
	PHOS_A	607344850	None	left	IPN	IPI	MAPT KI	PHOS	F	0	-3
	PHOS_B	607344850	None	left	IPN	IPI	MAPT KI	PHOS	M	0	-3
	PHOS_C	607344850	None	left	IPN	IPI	MAPT KI	PHOS	M	0	-3
	PHOS_D	607344850	None	left	IPN	IPI	MAPT KI	PHOS	F	0	-3
	PHOS_E	607344850	None	left	IPN	IPI	MAPT KI	PHOS	F	0	-3
[truncated: 9,872 more rows]

[truncated: 17 more sheets: Figure 6D, Figure 6E, Figure 6F, Figure 7B, Figure 7C , Figure 7E, Figure 8C, Figure 8G, Figure 8H, Figure 8I, Figure 8K, Figure S1D, Figure S2, Figure S3, Figure S6A Reads, Figure S6A Alignment, Figure S6B]
